# Supplementary material for: Geospatial dataset for analyzing socio-economic regional divergence of European regions
Source: Data Brief. 2018 Jul 19;19:2374–83. doi: 10.1016/j.dib.2018.07.027 (PMC6141487; doi:10.1016/j.dib.2018.07.027)
Supplement: Supplementary file 2 — Supplementary material [file mmc2.xlsx]

## Sheet: Лист1
Region type: coastal other
Region name	NUTS 2	Country	Area, sq. km
Arkhangelsk Region without Autonomous Okrug (Архангельская область без автономного округа)	n.a.	Russia	413100
Nenets Autonomous Okrug (Ненецкий автономный округ)	n.a.	Russia	176800
Ísland	IS00	Iceland	103000
Republic of Kalmykia (Республика Калмыкия)	n.a.	Russia	74700
Länsi-Suomi	FI19	Finland	64763
Vestlandet	NO05	Norge	49156
Highlands and Islands	UKM6	United Kingdom	41960.2
Östra Mellansverige	SE12	Sweden	41204
Samsun, Tokat, Çorum, Amasya	TR83	Türkiye	37937
Antalya, Isparta, Burdur	TR61	Türkiye	36797
Southern and Eastern	IE02	Ireland	36545
Småland med öarna	SE21	Sweden	35382
Aydın, Denizli, Muğla	TR32	Türkiye	32658
Pays de la Loire	FR51	France	32081.8
Adana, Mersin	TR62	Türkiye	29558
Bursa, Eskişehir, Bilecik	TR41	Türkiye	29095
Bretagne	FR52	France	27207.9
Zaporizhzhya (Запорожская область)	n.a.	Ukraine	27183
Kastamonu, Çankırı, Sinop	TR82	Türkiye	26466
Sicilia	ITG1	Italy	25833
Agder og Rogaland	NO04	Norge	25812
Poitou-Charentes	FR53	France	25809.5
Mykolayiv (Николаевская область)	n.a.	Ukraine	24585
Balıkesir, Çanakkale	TR22	Türkiye	24423
Sardegna	ITG2	Italy	24100
Comunidad Valenciana	ES52	Spain	23256
Toscana	ITI1	Italy	22988
Emilia-Romagna	ITH5	Italy	22453
Kocaeli, Sakarya, Düzce, Bolu, Yalova	TR42	Türkiye	20272
Puglia	ITF4	Italy	19541
Eastern Scotland	UKM2	United Kingdom	18296.4
Basse-Normandie	FR25	France	17589.3
Lazio	ITI4	Italy	17232
Στερεά Ελλάδα (Sterea Ellada)	EL64	Greece	15561
Πελοπόννησος (Peloponnisos)	EL65	Greece	15511
Lüneburg	DE93	Germany	15495
Calabria	ITF6	Italy	15222
Θεσσαλία (Thessalia)	EL61	Greece	14051
Campania	ITF3	Italy	13670
West Wales and The Valleys	UKL1	United Kingdom	13442.8
South Western Scotland	UKM3	United Kingdom	13437.5
Midtjylland	DK04	Denmark	13005
East Anglia	UKH1	United Kingdom	12746.6
Haute-Normandie	FR23	France	12317.4
İzmir	TR31	Türkiye	12016
Δυτική Ελλάδα (Dytiki Ellada)	EL63	Greece	11327
Región de Murcia	ES62	Spain	11314
Abruzzo	ITF1	Italy	10833
Principado de Asturias	ES12	Spain	10602
Basilicata	ITF5	Italy	10073
Helsinki-Uusimaa	FI1B	Finland	9568
Zonguldak, Karabük, Bartın	TR81	Türkiye	9499
Marche	ITI3	Italy	9401
Kypros	CY00	Cyprus	9251
Corse	FR83	France	8679.8
Κρήτη (Kriti)	EL43	Greece	8340
North Yorkshire	UKE2	United Kingdom	8325.2
Nordjylland	DK05	Denmark	7879
East Wales	UKL2	United Kingdom	7781.7
Gloucestershire, Wiltshire and Bristol/Bath area	UKK1	United Kingdom	7703.9
Sjælland	DK02	Denmark	7223
Cumbria	UKD1	United Kingdom	7182.5
Devon	UKK4	United Kingdom	6839.7
Stockholm	SE11	Sweden	6779
North Eastern Scotland	UKM5	United Kingdom	6498.3
Dorset and Somerset	UKK2	United Kingdom	6208.8
Lincolnshire	UKF3	United Kingdom	6102.6
Friesland (NL)	NL12	Netherlands	5749
Northumberland and Tyne and Wear	UKC2	United Kingdom	5629.5
Surrey, East and West Sussex	UKJ2	United Kingdom	5504.2
Cantabria	ES13	Spain	5327
İstanbul	TR10	Türkiye	5315
Νότιο Αιγαίο (Notio Aigaio)	EL42	Greece	5305
Illes Balears	ES53	Spain	4992
Molise	ITF2	Italy	4461
Hampshire and Isle of Wight	UKJ3	United Kingdom	4249.3
Noord-Holland	NL32	Netherlands	4091
Essex	UKH3	United Kingdom	3946.9
Kent	UKJ4	United Kingdom	3908.3
Βόρειο Αιγαίο (Voreio Aigaio)	EL41	Greece	3854
Aττική (Attiki)	EL30	Greece	3814
East Yorkshire and Northern Lincolnshire	UKE1	United Kingdom	3657.5
Cornwall and Isles of Scilly	UKK3	United Kingdom	3636.2
Zuid-Holland	NL33	Netherlands	3418
Lancashire	UKD4	United Kingdom	3263.2
Tees Valley and Durham	UKC1	United Kingdom	3046.8
Área Metropolitana de Lisboa	PT17	Portugal	3015
Flevoland	NL23	Netherlands	2412
Ιόνια Νησιά (Ionia Nisia)	EL62	Greece	2306
Cheshire	UKD6	United Kingdom	2289.9
London	UKI3+4+5+6+7	United Kingdom	1594
Åland	FI20	Finland	1580
City of St. Petersburg (г. Санкт-Петербург)	n.a.	Russia	1400
Merseyside	UKD7	United Kingdom	907.9
Sevastopol agglomeration (Севастополь)	n.a.	Russia	900
Hamburg	DE60	Germany	755
Bremen	DE50	Germany	419
Malta	MT00	Malta	316
