# Supplementary material for: Geospatial dataset for analyzing socio-economic regional divergence of European regions
Source: Data Brief. 2018 Jul 19;19:2374–83. doi: 10.1016/j.dib.2018.07.027 (PMC6141487; doi:10.1016/j.dib.2018.07.027)
Supplement: Supplementary file 3 — Supplementary material [file mmc3.xlsx]

## Sheet: Лист1
Region type: coastal hinterland
Region name	NUTS 2	Country	Area, sq. km
Republic of Komi (Республика Коми)	n.a.	Russia	416800
Vologda (Вологодская область)	n.a.	Russia	144500
Volgograd (Волгоградская область)	n.a.	Russia	112900
Castilla y León	ES41	Spain	94227
Castilla-La Mancha	ES42	Spain	79417
Stavropol (Ставропольский край)	n.a.	Russia	66200
Kayseri, Sivas, Yozgat	TR72	Türkiye	59751
Pskov (Псковская область)	n.a.	Russia	55400
Novgorod (Новгородская область)	n.a.	Russia	54500
Hedmark og Oppland	NO02	Norge	52590
Voronezh (Воронежская область)	n.a.	Russia	52200
Konya, Karaman	TR52	Türkiye	49682
Aragón	ES24	Spain	47721
Midi-Pyrénées	FR62	France	45347.9
Manisa, Afyonkarahisar, Kütahya, Uşak	TR33	Türkiye	45324
Rhône-Alpes	FR71	France	43698.2
Extremadura	ES43	Spain	41634
Erzurum, Erzincan, Bayburt	TRA1	Türkiye	40798
Centre-Val de Loire	FR24	France	39150.9
Malatya, Elazığ, Bingöl, Tunceli	TRB1	Türkiye	37323
Nord-Est	RO21	Romania	36849.8
Mazowieckie	PL12	Poland	35558
Sud - Muntenia	RO31	Romania	34453
Centru	RO12	Romania	34099.7
Dnipropetrovsk (Днепропетровская область)	n.a.	Ukraine	31923
Kontinentalna Hrvatska	HR04	Croatia	31889
Kırıkkale, Aksaray, Niğde, Nevşehir, Kırşehir	TR71	Türkiye	31823
Kharkiv (Харьковская область)	n.a.	Ukraine	31418
Ağrı, Kars, Iğdır, Ardahan	TRA2	Türkiye	30193
Wielkopolskie	PL41	Poland	29826
Brandenburg	DE40	Germany	29654
Luhansk (Луганская область)	n.a.	Ukraine	26683
Vinnytsya (Винницкая область)	n.a.	Ukraine	26492
Auvergne	FR72	France	26012.9
Champagne-Ardenne	FR21	France	25605.8
Ankara	TR51	Türkiye	25402
Piemonte	ITC1	Italy	25387
Republika Srpska (Республика Сербская)	n.a.	Bosnia and Herzegovina	24641
Kirovohrad (Кировоградская область)	n.a.	Ukraine	24588
Lombardia	ITC4	Italy	23864
Южен централен (Yuzhen tsentralen)	BG42	Bulgaria	22365
Sachsen-Anhalt	DEE0	Germany	20452
Podlaskie	PL34	Poland	20187
Kujawsko-pomorskie	PL61	Poland	17972
Limousin	FR63	France	16942.3
Gaziantep, Adıyaman, Kilis	TRC1	Türkiye	15879
Chechen Republic (Чеченская Республика)	n.a.	Russia	15600
Северен централен (Severen tsentralen)	BG32	Bulgaria	14974
Lubuskie	PL43	Poland	13988
Vzhodna Slovenija	SI03	Slovenia	12433.1
Île de France	FR10	France	12012.3
Comunidad Foral de Navarra	ES22	Spain	10390
Δυτική Μακεδονία (Dytiki Makedonia)	EL53	Greece	9471
Hannover	DE92	Germany	9048
Umbria	ITI2	Italy	8464
Braunschweig	DE91	Germany	8100
Republic of Adygea (Республика Адыгея)	n.a.	Russia	7800
Provincia Autonoma di Bolzano/Bozen	ITH1	Italy	7398
Münster	DEA3	Germany	6917
Detmold	DEA4	Germany	6525
Provincia Autonoma di Trento	ITH2	Italy	6207
Shropshire and Staffordshire	UKG2	United Kingdom	6204.4
Herefordshire, Worcestershire and Warwickshire	UKG1	United Kingdom	5897.8
Berkshire, Buckinghamshire and Oxfordshire	UKJ1	United Kingdom	5743.4
Gelderland	NL22	Netherlands	5136
Noord-Brabant	NL41	Netherlands	5082
La Rioja	ES23	Spain	5045
Leicestershire, Rutland and Northamptonshire	UKF2	United Kingdom	4917.9
Derbyshire and Nottinghamshire	UKF1	United Kingdom	4790.3
Hainaut	BE32	Belgium	3786
Overijssel	NL21	Netherlands	3421
Bedfordshire and Hertfordshire	UKH2	United Kingdom	2878.5
Drenthe	NL13	Netherlands	2680
Limburg	BE22	Belgium	2422
Vlaams-Brabant	BE24	Belgium	2106
West Yorkshire	UKE4	United Kingdom	2029.2
Bucureşti - Ilfov	RO32	Romania	1821.2
South Yorkshire	UKE3	United Kingdom	1552.1
Utrecht	NL31	Netherlands	1449
Greater Manchester	UKD3	United Kingdom	1276
Berlin	DE30	Germany	892
District of Brčko (Округ Брчко)	n.a.	Bosnia and Herzegovina	493
Région de Bruxelles-Capitale / Brussels Hoofdstedelijk Gewest	BE10	Belgium	161
