# Supplementary material for: Geospatial dataset for analyzing socio-economic regional divergence of European regions
Source: Data Brief. 2018 Jul 19;19:2374–83. doi: 10.1016/j.dib.2018.07.027 (PMC6141487; doi:10.1016/j.dib.2018.07.027)
Supplement: Supplementary file 4 — Supplementary material [file mmc4.xlsx]

## Sheet: Лист1
Region type: inland other
Region name	NUTS 2	Country	Area, sq. km
Perm (Пермский край)	n.a.	Russia	160200
Republic of Bashkortostan (Республика Башкортостан)	n.a.	Russia	142900
Orenburg (Оренбургская область)	n.a.	Russia	123700
Kirov (Кировская область)	n.a.	Russia	120400
Saratov (Саратовская область)	n.a.	Russia	101200
Tver (Тверская область)	n.a.	Russia	84200
Nizhny Novgorod (Нижегородская область)	n.a.	Russia	76600
Republic of Tatarstan (Республика Татарстан)	n.a.	Russia	67800
Kostroma (Костромская область)	n.a.	Russia	60200
Samara (Самарская область)	n.a.	Russia	53600
Smolensk (Смоленская область)	n.a.	Russia	49800
Moscow (Московская область)	n.a.	Russia	44300
Penza (Пензенская область)	n.a.	Russia	43400
Udmurt republic (Удмуртская Республика)	n.a.	Russia	42100
Van, Muş, Bitlis, Hakkari	TRB2	Türkiye	41755
Gomel (Гомельская область)	n.a.	Belarus	40400
Vitebsk (Витебская область)	n.a.	Belarus	40000
Minsk (Минская область)	n.a.	Belarus	39900
Ryazan (Рязанская область)	n.a.	Russia	39600
Ulyanovsk (Ульяновская область)	n.a.	Russia	37200
Yaroslavl (Ярославская область)	n.a.	Russia	36200
Bryansk (Брянская область)	n.a.	Russia	34900
Şanlıurfa, Diyarbakır	TRC2	Türkiye	34540
Tambov (Тамбовская область)	n.a.	Russia	34500
Nord-Vest	RO11	Romania	34160.5
Moldova	n.a.	Moldova	33846
Brest (Брестская область)	n.a.	Belarus	32800
Vest	RO42	Romania	32033.2
Chernihiv (Черновицкая область)	n.a.	Ukraine	31903
Bourgogne	FR26	France	31582
Kursk (Курская область)	n.a.	Russia	30000
Zhytomyr (Житомирская область)	n.a.	Ukraine	29827
Kaluga (Калужская область)	n.a.	Russia	29800
Sud-Vest Oltenia	RO41	Romania	29211.7
Mogilev (Могилевская область)	n.a.	Belarus	29100
Vladimir (Владимирская область)	n.a.	Russia	29100
Poltava (Полтавская область)	n.a.	Ukraine	28750
Kyiv (Киевская область)	n.a.	Ukraine	28121
Belgorod (Белгородская область)	n.a.	Russia	27100
Region Šumadije i Zapadne Srbije	n.a.	Serbia	26493
Region Južne i Istočne Srbije	n.a.	Serbia	26248
Republic of Mordovia (Республика Мордовия)	n.a.	Russia	26100
Mardin, Batman, Şırnak, Siirt	TRC3	Türkiye	26090
FUR Macedonia (Поранешна југословенска Република Македонија / Poranešna jugoslovenska Republika Makedonija)	MK00	Macedonia	25713
Tula (Тульская область)	n.a.	Russia	25700
Lubelskie	PL31	Poland	25122
Grodno (Гродненская область)	n.a.	Belarus	25100
Orlov (Орловская область)	n.a.	Russia	24700
Lipetsk (Липецкая область)	n.a.	Russia	24000
Sumy (Сумская область)	n.a.	Ukraine	23832
Lorraine	FR41	France	23547.4
Mari El Republic (Республика Марий Эл)	n.a.	Russia	23400
Lviv (Львовская область)	n.a.	Ukraine	21831
Region Vojvodine	n.a.	Serbia	21614
Ivanovo (Ивановская область)	n.a.	Russia	21400
Cherkasy (Черкасская область)	n.a.	Ukraine	20916
Khmelnytskiy (Хмельницкая область)	n.a.	Ukraine	20629
Югозападен (Yugozapaden)	BG41	Bulgaria	20307
Volyn (Волынская область)	n.a.	Ukraine	20144
Rivne (Ровненская область)	n.a.	Ukraine	20051
Dolnośląskie	PL51	Poland	19947
Niederösterreich	AT12	Austria	19186
Северозападен (Severozapaden)	BG31	Bulgaria	19070
Dél-Alföld	HU33	Hungary	18338
Chuvash Republic (Чувашская Республика)	n.a.	Russia	18300
Łódzkie	PL11	Poland	18219
Podkarpackie	PL32	Poland	17846
Észak-Alföld	HU32	Hungary	17729
Jihozápad	CZ03	Czech Republic	17618
Oberbayern	DE21	Germany	17531
Steiermark	AT22	Austria	16401
Stredné Slovensko	SK03	Slovakia	16263
Franche-Comté	FR43	France	16202.3
Thüringen	DEG0	Germany	16173
Východné Slovensko	SK04	Slovakia	15727
Małopolskie	PL21	Poland	15183
Západné Slovensko	SK02	Slovakia	14992
Karachay-Cherkess Republic (Карачаево-Черкесская Республика)	n.a.	Russia	14300
Dél-Dunántúl	HU23	Hungary	14198
Jihovýchod	CZ06	Czech Republic	13991
Ivano-Frankivsk (Ивано-Франковская область)	n.a.	Ukraine	13927
Ternopil (Тернопольская область)	n.a.	Ukraine	13824
Észak-Magyarország	HU31	Hungary	13429
Zakarpattya (Закарпатская область)	n.a.	Ukraine	12753
Tirol	AT33	Austria	12640
Kabardino-Balkaria Republic (Кабардино-Балкарская Республика)	n.a.	Russia	12500
Severovýchod	CZ05	Czech Republic	12441
Śląskie	PL22	Poland	12333
Oberösterreich	AT31	Austria	11980
Świętokrzyskie	PL33	Poland	11711
Ostschweiz	CH05	Switzerland	11521.2
Nyugat-Dunántúl	HU22	Hungary	11328
Közép-Dunántúl	HU21	Hungary	11086
Střední Čechy	CZ02	Czech Republic	11015
Kosovo and Metohija	n.a.	Kosovo and Metohija	10910
Stuttgart	DE11	Germany	10557
Niederbayern	DE22	Germany	10329
Espace Mittelland	CH02	Switzerland	10062.2
Schwaben	DE27	Germany	9993
Oberpfalz	DE23	Germany	9690
Kärnten	AT21	Austria	9538
Opolskie	PL52	Poland	9412
Freiburg	DE13	Germany	9357
Střední Morava	CZ07	Czech Republic	9230
Tübingen	DE14	Germany	8918
Région lémanique	CH01	Switzerland	8718.7
Severozápad	CZ04	Czech Republic	8649
Unterfranken	DE26	Germany	8531
Kassel	DE73	Germany	8289
Alsace	FR42	France	8280.2
Chernivtsi (Черниговская область)	n.a.	Ukraine	8096
Koblenz	DEB1	Germany	8073
Comunidad de Madrid	ES30	Spain	8028
Arnsberg	DEA5	Germany	8012
Republic of North Ossetia-Alania (Республика Северная Осетия - Алания)	n.a.	Russia	8000
Dresden	DED2	Germany	7931
Darmstadt	DE71	Germany	7445
Köln	DEA2	Germany	7364
Mittelfranken	DE25	Germany	7245
Oberfranken	DE24	Germany	7231
Salzburg	AT32	Austria	7156
Karlsruhe	DE12	Germany	6919
Közép-Magyarország	HU10	Hungary	6916
Rheinhessen-Pfalz	DEB3	Germany	6851
Chemnitz	DED4	Germany	6524
Moravskoslezsko	CZ08	Czech Republic	5427
Gießen	DE72	Germany	5381
Düsseldorf	DEA1	Germany	5292
Trier	DEB2	Germany	4924
Zentralschweiz	CH06	Switzerland	4483.1
Luxembourg	BE34	Belgium	4440
Pridnestrovian Moldavian Republic (Pridnestrovskaia Moldavskaia Respublika / Приднестровская Молдавская Республика)	n.a.	Pridnestrovie	4163
Leipzig	DED5	Germany	3965
Burgenland	AT11	Austria	3962
Liège	BE33	Belgium	3862
Namur	BE35	Belgium	3666
Republic of Ingushetia (Республика Ингушетия)	n.a.	Russia	3600
Valle d'Aosta/Vallée d'Aoste	ITC2	Italy	3261
Beogradski region	RS00	Serbia	3234
Ticino	CH07	Switzerland	2812.1
Vorarlberg	AT34	Austria	2601
City of Moscow (г. Москва)	n.a.	Russia	2600
Luxembourg	LU00	Luxembourg	2586
Saarland	DEC0	Germany	2569
Limburg (NL)	NL42	Netherlands	2209
Bratislavský kraj	SK01	Slovakia	2053
Nordwestschweiz	CH03	Switzerland	1958.4
Zürich	CH04	Switzerland	1728.9
Brabant Wallon	BE31	Belgium	1091
West Midlands	UKG3	United Kingdom	901.6
City of Kyiv (Киев)	n.a.	Ukraine	836
Praha	CZ01	Czech Republic	496
Andorra	n.a.	Andorra	467.6
Wien	AT13	Austria	415
Minsk (Минск область)	n.a.	Belarus	300
Liechtenstein	LI00	Liechtenstein	160
San marino	n.a.	San marino	61.2
Vatican	n.a.	Vatican	0.44
