# Supplementary material for: Geospatial dataset for analyzing socio-economic regional divergence of European regions
Source: Data Brief. 2018 Jul 19;19:2374–83. doi: 10.1016/j.dib.2018.07.027 (PMC6141487; doi:10.1016/j.dib.2018.07.027)
Supplement: Supplementary file 5 — Supplementary material [file mmc5.xlsx]

## Sheet: Лист1
Region type: border
Region name	NUTS 2	Country	Area, sq. km
Pohjois- ja Itä-Suomi	FI1D	Finland	227148
Republic of Karelia (Республика Карелия)	n.a.	Russia	180500
Övre Norrland	SE33	Sweden	164077
Murmansk (Мурманская область)	n.a.	Russia	144900
Orenburg (Оренбургская область)	n.a.	Russia	123700
Nord-Norge	NO07	Norge	112975
Volgograd (Волгоградская область)	n.a.	Russia	112900
Saratov (Саратовская область)	n.a.	Russia	101200
Rostov (Ростовская область)	n.a.	Russia	101000
Castilla y León	ES41	Spain	94227
Andalucía	ES61	Spain	87597
Leningrad (Ленинградская область)	n.a.	Russia	83900
Mellersta Norrland	SE32	Sweden	76709
Krasnodar (Краснодарский край)	n.a.	Russia	75500
Norra Mellansverige	SE31	Sweden	69148
Lietuva	LT00	Lithuania	65300
Latvija	LV00	Latvia	64573
Pskov (Псковская область)	n.a.	Russia	55400
Hedmark og Oppland	NO02	Norge	52590
Voronezh (Воронежская область)	n.a.	Russia	52200
Republic of Dagestan (Республика Дагестан)	n.a.	Russia	50300
Smolensk (Смоленская область)	n.a.	Russia	49800
Astrakhan (Астраханская область)	n.a.	Russia	49000
Aragón	ES24	Spain	47721
Midi-Pyrénées	FR62	France	45347.9
Eesti	EE00	Estonia	45227
Rhône-Alpes	FR71	France	43698.2
Van, Muş, Bitlis, Hakkari	TRB2	Türkiye	41755
Extremadura	ES43	Spain	41634
Aquitaine	FR61	France	41308.4
Trøndelag	NO06	Norge	41254
Gomel (Гомельская область)	n.a.	Belarus	40400
Vitebsk (Витебская область)	n.a.	Belarus	40000
Nord-Est	RO21	Romania	36849.8
Sør-Østlandet	NO03	Norge	36613
Sud-Est	RO22	Romania	35761.7
Etelä-Suomi	FI1C	Finland	35376
Trabzon, Ordu, Giresun, Rize, Artvin, Gümüşhane	TR90	Türkiye	35174
Bryansk (Брянская область)	n.a.	Russia	34900
Şanlıurfa, Diyarbakır	TRC2	Türkiye	34540
Sud - Muntenia	RO31	Romania	34453
Nord-Vest	RO11	Romania	34160.5
Moldova	n.a.	Moldova	33846
Odesa (Одесская область)	n.a.	Ukraine	33314
Border, Midland and Western	IE01	Ireland	33252
Brest (Брестская область)	n.a.	Belarus	32800
Cataluña	ES51	Spain	32091
Vest	RO42	Romania	32033.2
Chernihiv (Черновицкая область)	n.a.	Ukraine	31903
Kontinentalna Hrvatska	HR04	Croatia	31889
Alentejo	PT18	Portugal	31605
Kharkiv (Харьковская область)	n.a.	Ukraine	31418
Provence-Alpes-Côte d'Azur	FR82	France	31399.6
Västsverige	SE23	Sweden	30934
Ağrı, Kars, Iğdır, Ardahan	TRA2	Türkiye	30193
Kursk (Курская область)	n.a.	Russia	30000
Zhytomyr (Житомирская область)	n.a.	Ukraine	29827
Brandenburg	DE40	Germany	29654
Galicia	ES11	Spain	29575
Sud-Vest Oltenia	RO41	Romania	29211.7
Mogilev (Могилевская область)	n.a.	Belarus	29100
Kherson (Херсонская область)	n.a.	Ukraine	28461
Centro (PT)	PT16	Portugal	28199
Kyiv (Киевская область)	n.a.	Ukraine	28121
Languedoc-Roussillon	FR81	France	27375.8
Belgorod (Белгородская область)	n.a.	Russia	27100
Luhansk (Луганская область)	n.a.	Ukraine	26683
Donetsk (Донецкая область)	n.a.	Ukraine	26517
Region Šumadije i Zapadne Srbije	n.a.	Serbia	26493
Vinnytsya (Винницкая область)	n.a.	Ukraine	26492
Region Južne i Istočne Srbije	n.a.	Serbia	26248
Federation of Bosnia and Herzegovina (Федерация Боснии и Герцеговины)	n.a.	Bosnia and Herzegovina	26110.5
Autonomous Republic of Crimea (Крым)	n.a.	Russia	26100
Mardin, Batman, Şırnak, Siirt	TRC3	Türkiye	26090
FUR Macedonia (Поранешна југословенска Република Македонија / Poranešna jugoslovenska Republika Makedonija)	MK00	Macedonia	25713
Champagne-Ardenne	FR21	France	25605.8
Piemonte	ITC1	Italy	25387
Lubelskie	PL31	Poland	25122
Grodno (Гродненская область)	n.a.	Belarus	25100
Jadranska Hrvatska	HR03	Croatia	24705
Republika Srpska (Республика Сербская)	n.a.	Bosnia and Herzegovina	24641
Warmińsko-mazurskie	PL62	Poland	24173
Lombardia	ITC4	Italy	23864
Sumy (Сумская область)	n.a.	Ukraine	23832
Lorraine	FR41	France	23547.4
Hatay, Kahramanmaraş, Osmaniye	TR63	Türkiye	23484
Mecklenburg-Vorpommern	DE80	Germany	23213
Zachodniopomorskie	PL42	Poland	22892
Южен централен (Yuzhen tsentralen)	BG42	Bulgaria	22365
Lviv (Львовская область)	n.a.	Ukraine	21831
Region Vojvodine	n.a.	Serbia	21614
Norte	PT11	Portugal	21286
Югозападен (Yugozapaden)	BG41	Bulgaria	20307
Podlaskie	PL34	Poland	20187
Volyn (Волынская область)	n.a.	Ukraine	20144
Rivne (Ровненская область)	n.a.	Ukraine	20051
Dolnośląskie	PL51	Poland	19947
Югоизточен (Yugoiztochen)	BG34	Bulgaria	19799
Picardie	FR22	France	19399.5
Niederösterreich	AT12	Austria	19186
Κεντρική Μακεδονία (Kentriki Makedonia)	EL52	Greece	19166
Северозападен (Severozapaden)	BG31	Bulgaria	19070
Tekirdağ, Edirne, Kırklareli	TR21	Türkiye	18740
Veneto	ITH3	Italy	18407
Dél-Alföld	HU33	Hungary	18338
Pomorskie	PL63	Poland	18310
Podkarpackie	PL32	Poland	17846
Észak-Alföld	HU32	Hungary	17729
Jihozápad	CZ03	Czech Republic	17618
Oberbayern	DE21	Germany	17531
Steiermark	AT22	Austria	16401
Stredné Slovensko	SK03	Slovakia	16263
Franche-Comté	FR43	France	16202.3
Gaziantep, Adıyaman, Kilis	TRC1	Türkiye	15879
Schleswig-Holstein	DEF0	Germany	15800
Východné Slovensko	SK04	Slovakia	15727
Chechen Republic (Чеченская Республика)	n.a.	Russia	15600
Małopolskie	PL21	Poland	15183
Kaliningrad (Калининградская область)	n.a.	Russia	15100
Západné Slovensko	SK02	Slovakia	14992
Северен централен (Severen tsentralen)	BG32	Bulgaria	14974
Weser-Ems	DE94	Germany	14971
Североизточен (Severoiztochen)	BG33	Bulgaria	14487
Sydsverige	SE22	Sweden	14341
Karachay-Cherkess Republic (Карачаево-Черкесская Республика)	n.a.	Russia	14300
Dél-Dunántúl	HU23	Hungary	14198
Aνατολική Μακεδονία, Θράκη (Anatoliki Makedonia, Thraki)	EL51	Greece	14179
Northern Ireland	UKN0	United Kingdom	14129.7
Jihovýchod	CZ06	Czech Republic	13991
Lubuskie	PL43	Poland	13988
Ivano-Frankivsk (Ивано-Франковская область)	n.a.	Ukraine	13927
Црна Гора (Crna Gora)	ME00	Montenegro	13812
Észak-Magyarország	HU31	Hungary	13429
Jug	AL03	Albania	12994.1
Zakarpattya (Закарпатская область)	n.a.	Ukraine	12753
Tirol	AT33	Austria	12640
Kabardino-Balkaria Republic (Кабардино-Балкарская Республика)	n.a.	Russia	12500
Severovýchod	CZ05	Czech Republic	12441
Vzhodna Slovenija	SI03	Slovenia	12433.1
Nord - Pas-de-Calais	FR30	France	12414.1
Śląskie	PL22	Poland	12333
Syddanmark	DK03	Denmark	12256
Oberösterreich	AT31	Austria	11980
Ostschweiz	CH05	Switzerland	11521.2
Nyugat-Dunántúl	HU22	Hungary	11328
Közép-Dunántúl	HU21	Hungary	11086
Kosovo and Metohija	n.a.	Kosovo and Metohija	10910
Veri	AL01	Albania	10895.5
Comunidad Foral de Navarra	ES22	Spain	10390
Niederbayern	DE22	Germany	10329
Espace Mittelland	CH02	Switzerland	10062.2
Schwaben	DE27	Germany	9993
Oberpfalz	DE23	Germany	9690
Kärnten	AT21	Austria	9538
Δυτική Μακεδονία (Dytiki Makedonia)	EL53	Greece	9471
Opolskie	PL52	Poland	9412
Freiburg	DE13	Germany	9357
Střední Morava	CZ07	Czech Republic	9230
Ήπειρος (Ipeiros)	EL54	Greece	9164
Tübingen	DE14	Germany	8918
Région lémanique	CH01	Switzerland	8718.7
Severozápad	CZ04	Czech Republic	8649
Alsace	FR42	France	8280.2
Chernivtsi (Черниговская область)	n.a.	Ukraine	8096
Republic of North Ossetia-Alania (Республика Северная Осетия - Алания)	n.a.	Russia	8000
Dresden	DED2	Germany	7931
Friuli-Venezia Giulia	ITH4	Italy	7862
Zahodna Slovenija	SI04	Slovenia	7839.9
Provincia Autonoma di Bolzano/Bozen	ITH1	Italy	7398
Köln	DEA2	Germany	7364
País Vasco	ES21	Spain	7275
Oberfranken	DE24	Germany	7231
Salzburg	AT32	Austria	7156
Karlsruhe	DE12	Germany	6919
Münster	DEA3	Germany	6917
Közép-Magyarország	HU10	Hungary	6916
Rheinhessen-Pfalz	DEB3	Germany	6851
Chemnitz	DED4	Germany	6524
Moravskoslezsko	CZ08	Czech Republic	5427
Liguria	ITC3	Italy	5416
Oslo og Akershus	NO01	Norge	5372
Düsseldorf	DEA1	Germany	5292
Gelderland	NL22	Netherlands	5136
Noord-Brabant	NL41	Netherlands	5082
Algarve	PT15	Portugal	4997
Trier	DEB2	Germany	4924
Qender	AL02	Albania	4858.41
Luxembourg	BE34	Belgium	4440
Pridnestrovian Moldavian Republic (Pridnestrovskaia Moldavskaia Respublika / Приднестровская Молдавская Республика)	n.a.	Pridnestrovie	4163
Burgenland	AT11	Austria	3962
Liège	BE33	Belgium	3862
Hainaut	BE32	Belgium	3786
Namur	BE35	Belgium	3666
Republic of Ingushetia (Республика Ингушетия)	n.a.	Russia	3600
Overijssel	NL21	Netherlands	3421
Valle d'Aosta/Vallée d'Aoste	ITC2	Italy	3261
West-Vlaanderen	BE25	Belgium	3144
Oost-Vlaanderen	BE23	Belgium	2982
Groningen	NL11	Netherlands	2960
Zeeland	NL34	Netherlands	2933
Antwerpen	BE21	Belgium	2867
Ticino	CH07	Switzerland	2812.1
Drenthe	NL13	Netherlands	2680
Vorarlberg	AT34	Austria	2601
Luxembourg	LU00	Luxembourg	2586
Saarland	DEC0	Germany	2569
Hovedstaden	DK01	Denmark	2558
Limburg	BE22	Belgium	2422
Limburg (NL)	NL42	Netherlands	2209
Bratislavský kraj	SK01	Slovakia	2053
Nordwestschweiz	CH03	Switzerland	1958.4
Zürich	CH04	Switzerland	1728.9
District of Brčko (Округ Брчко)	n.a.	Bosnia and Herzegovina	493
Andorra	n.a.	Andorra	467.6
Liechtenstein	LI00	Liechtenstein	160
San marino	n.a.	San marino	61.2
Monaco	n.a.	Monaco	2.02
Vatican	n.a.	Vatican	0.44
