# Supplementary material for: Geospatial dataset for analyzing socio-economic regional divergence of European regions
Source: Data Brief. 2018 Jul 19;19:2374–83. doi: 10.1016/j.dib.2018.07.027 (PMC6141487; doi:10.1016/j.dib.2018.07.027)
Supplement: Supplementary file 6 — Supplementary material [file mmc6.xlsx]

## Sheet: Лист1
Region type: midland
Region name	NUTS 2	Country	Area, sq. km
Republic of Komi (Республика Коми)	n.a.	Russia	416800
Arkhangelsk Region without Autonomous Okrug (Архангельская область без автономного округа)	n.a.	Russia	413100
Nenets Autonomous Okrug (Ненецкий автономный округ)	n.a.	Russia	176800
Perm (Пермский край)	n.a.	Russia	160200
Vologda (Вологодская область)	n.a.	Russia	144500
Republic of Bashkortostan (Республика Башкортостан)	n.a.	Russia	142900
Kirov (Кировская область)	n.a.	Russia	120400
Ísland	IS00	Iceland	103000
Tver (Тверская область)	n.a.	Russia	84200
Castilla-La Mancha	ES42	Spain	79417
Nizhny Novgorod (Нижегородская область)	n.a.	Russia	76600
Republic of Kalmykia (Республика Калмыкия)	n.a.	Russia	74700
Republic of Tatarstan (Республика Татарстан)	n.a.	Russia	67800
Stavropol (Ставропольский край)	n.a.	Russia	66200
Länsi-Suomi	FI19	Finland	64763
Kostroma (Костромская область)	n.a.	Russia	60200
Kayseri, Sivas, Yozgat	TR72	Türkiye	59751
Novgorod (Новгородская область)	n.a.	Russia	54500
Samara (Самарская область)	n.a.	Russia	53600
Konya, Karaman	TR52	Türkiye	49682
Vestlandet	NO05	Norge	49156
Manisa, Afyonkarahisar, Kütahya, Uşak	TR33	Türkiye	45324
Moscow (Московская область)	n.a.	Russia	44300
Penza (Пензенская область)	n.a.	Russia	43400
Udmurt republic (Удмуртская Республика)	n.a.	Russia	42100
Highlands and Islands	UKM6	United Kingdom	41960.2
Östra Mellansverige	SE12	Sweden	41204
Erzurum, Erzincan, Bayburt	TRA1	Türkiye	40798
Minsk (Минская область)	n.a.	Belarus	39900
Ryazan (Рязанская область)	n.a.	Russia	39600
Centre-Val de Loire	FR24	France	39150.9
Samsun, Tokat, Çorum, Amasya	TR83	Türkiye	37937
Malatya, Elazığ, Bingöl, Tunceli	TRB1	Türkiye	37323
Ulyanovsk (Ульяновская область)	n.a.	Russia	37200
Antalya, Isparta, Burdur	TR61	Türkiye	36797
Southern and Eastern	IE02	Ireland	36545
Yaroslavl (Ярославская область)	n.a.	Russia	36200
Mazowieckie	PL12	Poland	35558
Småland med öarna	SE21	Sweden	35382
Tambov (Тамбовская область)	n.a.	Russia	34500
Centru	RO12	Romania	34099.7
Aydın, Denizli, Muğla	TR32	Türkiye	32658
Pays de la Loire	FR51	France	32081.8
Dnipropetrovsk (Днепропетровская область)	n.a.	Ukraine	31923
Kırıkkale, Aksaray, Niğde, Nevşehir, Kırşehir	TR71	Türkiye	31823
Bourgogne	FR26	France	31582
Wielkopolskie	PL41	Poland	29826
Kaluga (Калужская область)	n.a.	Russia	29800
Adana, Mersin	TR62	Türkiye	29558
Vladimir (Владимирская область)	n.a.	Russia	29100
Bursa, Eskişehir, Bilecik	TR41	Türkiye	29095
Poltava (Полтавская область)	n.a.	Ukraine	28750
Bretagne	FR52	France	27207.9
Zaporizhzhya (Запорожская область)	n.a.	Ukraine	27183
Kastamonu, Çankırı, Sinop	TR82	Türkiye	26466
Republic of Mordovia (Республика Мордовия)	n.a.	Russia	26100
Auvergne	FR72	France	26012.9
Sicilia	ITG1	Italy	25833
Agder og Rogaland	NO04	Norge	25812
Poitou-Charentes	FR53	France	25809.5
Tula (Тульская область)	n.a.	Russia	25700
Ankara	TR51	Türkiye	25402
Orlov (Орловская область)	n.a.	Russia	24700
Kirovohrad (Кировоградская область)	n.a.	Ukraine	24588
Mykolayiv (Николаевская область)	n.a.	Ukraine	24585
Balıkesir, Çanakkale	TR22	Türkiye	24423
Sardegna	ITG2	Italy	24100
Lipetsk (Липецкая область)	n.a.	Russia	24000
Mari El Republic (Республика Марий Эл)	n.a.	Russia	23400
Comunidad Valenciana	ES52	Spain	23256
Toscana	ITI1	Italy	22988
Emilia-Romagna	ITH5	Italy	22453
Ivanovo (Ивановская область)	n.a.	Russia	21400
Cherkasy (Черкасская область)	n.a.	Ukraine	20916
Khmelnytskiy (Хмельницкая область)	n.a.	Ukraine	20629
Sachsen-Anhalt	DEE0	Germany	20452
Kocaeli, Sakarya, Düzce, Bolu, Yalova	TR42	Türkiye	20272
Puglia	ITF4	Italy	19541
Chuvash Republic (Чувашская Республика)	n.a.	Russia	18300
Eastern Scotland	UKM2	United Kingdom	18296.4
Łódzkie	PL11	Poland	18219
Kujawsko-pomorskie	PL61	Poland	17972
Basse-Normandie	FR25	France	17589.3
Lazio	ITI4	Italy	17232
Limousin	FR63	France	16942.3
Thüringen	DEG0	Germany	16173
Στερεά Ελλάδα (Sterea Ellada)	EL64	Greece	15561
Πελοπόννησος (Peloponnisos)	EL65	Greece	15511
Lüneburg	DE93	Germany	15495
Calabria	ITF6	Italy	15222
Θεσσαλία (Thessalia)	EL61	Greece	14051
Ternopil (Тернопольская область)	n.a.	Ukraine	13824
Campania	ITF3	Italy	13670
West Wales and The Valleys	UKL1	United Kingdom	13442.8
South Western Scotland	UKM3	United Kingdom	13437.5
Midtjylland	DK04	Denmark	13005
East Anglia	UKH1	United Kingdom	12746.6
Haute-Normandie	FR23	France	12317.4
İzmir	TR31	Türkiye	12016
Île de France	FR10	France	12012.3
Świętokrzyskie	PL33	Poland	11711
Δυτική Ελλάδα (Dytiki Ellada)	EL63	Greece	11327
Región de Murcia	ES62	Spain	11314
Střední Čechy	CZ02	Czech Republic	11015
Abruzzo	ITF1	Italy	10833
Principado de Asturias	ES12	Spain	10602
Stuttgart	DE11	Germany	10557
Basilicata	ITF5	Italy	10073
Helsinki-Uusimaa	FI1B	Finland	9568
Zonguldak, Karabük, Bartın	TR81	Türkiye	9499
Marche	ITI3	Italy	9401
Kypros	CY00	Cyprus	9251
Hannover	DE92	Germany	9048
Corse	FR83	France	8679.8
Unterfranken	DE26	Germany	8531
Umbria	ITI2	Italy	8464
Κρήτη (Kriti)	EL43	Greece	8340
North Yorkshire	UKE2	United Kingdom	8325.2
Kassel	DE73	Germany	8289
Braunschweig	DE91	Germany	8100
Koblenz	DEB1	Germany	8073
Comunidad de Madrid	ES30	Spain	8028
Arnsberg	DEA5	Germany	8012
Nordjylland	DK05	Denmark	7879
Republic of Adygea (Республика Адыгея)	n.a.	Russia	7800
East Wales	UKL2	United Kingdom	7781.7
Gloucestershire, Wiltshire and Bristol/Bath area	UKK1	United Kingdom	7703.9
Darmstadt	DE71	Germany	7445
Mittelfranken	DE25	Germany	7245
Sjælland	DK02	Denmark	7223
Cumbria	UKD1	United Kingdom	7182.5
Devon	UKK4	United Kingdom	6839.7
Stockholm	SE11	Sweden	6779
Detmold	DEA4	Germany	6525
North Eastern Scotland	UKM5	United Kingdom	6498.3
Dorset and Somerset	UKK2	United Kingdom	6208.8
Provincia Autonoma di Trento	ITH2	Italy	6207
Shropshire and Staffordshire	UKG2	United Kingdom	6204.4
Lincolnshire	UKF3	United Kingdom	6102.6
Herefordshire, Worcestershire and Warwickshire	UKG1	United Kingdom	5897.8
Friesland (NL)	NL12	Netherlands	5749
Berkshire, Buckinghamshire and Oxfordshire	UKJ1	United Kingdom	5743.4
Northumberland and Tyne and Wear	UKC2	United Kingdom	5629.5
Surrey, East and West Sussex	UKJ2	United Kingdom	5504.2
Gießen	DE72	Germany	5381
Cantabria	ES13	Spain	5327
İstanbul	TR10	Türkiye	5315
Νότιο Αιγαίο (Notio Aigaio)	EL42	Greece	5305
La Rioja	ES23	Spain	5045
Illes Balears	ES53	Spain	4992
Leicestershire, Rutland and Northamptonshire	UKF2	United Kingdom	4917.9
Derbyshire and Nottinghamshire	UKF1	United Kingdom	4790.3
Zentralschweiz	CH06	Switzerland	4483.1
Molise	ITF2	Italy	4461
Hampshire and Isle of Wight	UKJ3	United Kingdom	4249.3
Noord-Holland	NL32	Netherlands	4091
Leipzig	DED5	Germany	3965
Essex	UKH3	United Kingdom	3946.9
Kent	UKJ4	United Kingdom	3908.3
Βόρειο Αιγαίο (Voreio Aigaio)	EL41	Greece	3854
Aττική (Attiki)	EL30	Greece	3814
East Yorkshire and Northern Lincolnshire	UKE1	United Kingdom	3657.5
Cornwall and Isles of Scilly	UKK3	United Kingdom	3636.2
Zuid-Holland	NL33	Netherlands	3418
Lancashire	UKD4	United Kingdom	3263.2
Beogradski region	RS00	Serbia	3234
Tees Valley and Durham	UKC1	United Kingdom	3046.8
Área Metropolitana de Lisboa	PT17	Portugal	3015
Bedfordshire and Hertfordshire	UKH2	United Kingdom	2878.5
City of Moscow (г. Москва)	n.a.	Russia	2600
Flevoland	NL23	Netherlands	2412
Ιόνια Νησιά (Ionia Nisia)	EL62	Greece	2306
Cheshire	UKD6	United Kingdom	2289.9
Vlaams-Brabant	BE24	Belgium	2106
West Yorkshire	UKE4	United Kingdom	2029.2
Bucureşti - Ilfov	RO32	Romania	1821.2
London	UKI3+4+5+6+7	United Kingdom	1594
Åland	FI20	Finland	1580
South Yorkshire	UKE3	United Kingdom	1552.1
Utrecht	NL31	Netherlands	1449
City of St. Petersburg (г. Санкт-Петербург)	n.a.	Russia	1400
Greater Manchester	UKD3	United Kingdom	1276
Brabant Wallon	BE31	Belgium	1091
Merseyside	UKD7	United Kingdom	907.9
West Midlands	UKG3	United Kingdom	901.6
Sevastopol agglomeration (Севастополь)	n.a.	Russia	900
Berlin	DE30	Germany	892
City of Kyiv (Киев)	n.a.	Ukraine	836
Hamburg	DE60	Germany	755
Praha	CZ01	Czech Republic	496
Bremen	DE50	Germany	419
Wien	AT13	Austria	415
Malta	MT00	Malta	316
Minsk (Минск область)	n.a.	Belarus	300
Région de Bruxelles-Capitale / Brussels Hoofdstedelijk Gewest	BE10	Belgium	161
