# Supplementary material for: Geospatial dataset for analyzing socio-economic regional divergence of European regions
Source: Data Brief. 2018 Jul 19;19:2374–83. doi: 10.1016/j.dib.2018.07.027 (PMC6141487; doi:10.1016/j.dib.2018.07.027)
Supplement: Supplementary file 7 — Supplementary material [file mmc7.xlsx]

## Sheet: Лист1
Aggregate raw data by region type
Indicator	year	All regions	Group I. Focus on coastal geo-economic position						Group II. Focus on border geo-economic position
			coastal	coastal border	coastal other	inland	coastal hinterland	inland other	border	midland
Average annual population, people	2010	7.69759e+08	3.22194e+08	1.41975e+08	1.80219e+08	4.47564e+08	1.80135e+08	267429016	3.82851e+08	386907952
	2011	7.70409e+08	3.23368e+08	1.42013e+08	1.81355e+08	4.47042e+08	1.80193e+08	2.66848e+08	382208144	3.88201e+08
	2012	7.71838e+08	3.24409e+08	1.42065e+08	1.82344e+08	4.47429e+08	1.80361e+08	2.67068e+08	382179692	3.89658e+08
	2013	7.74374e+08	325790422	1.42243e+08	1.83548e+08	4.48584e+08	181097158	2.67487e+08	382908913	3.91466e+08
	2014	777102859	3.27273e+08	1.42413e+08	1.8486e+08	4.4983e+08	1.81833e+08	2.67997e+08	3.83632e+08	3.93471e+08
GRP (PPP), million Euro	2010	1.5932e+07	6.98483e+06	2.64881e+06	4.33601e+06	8.94716e+06	3.95763e+06	4.98953e+06	6.91434e+06	9.01765e+06
	2011	1.63999e+07	7.13598e+06	2.70695e+06	4.42903e+06	9.26397e+06	4.08666e+06	5.1773e+06	7.15302e+06	9.24693e+06
	2012	1.70783e+07	7.40662e+06	2.80816e+06	4.59846e+06	9.67169e+06	4.20803e+06	5.46366e+06	7.37614e+06	9.70217e+06
	2013	1.72349e+07	7.47113e+06	2.82695e+06	4.64419e+06	9.76376e+06	4.24895e+06	5.51481e+06	7.4279e+06	9.807e+06
	2014	1.77409e+07	7.66583e+06	2.874e+06	4.79184e+06	1.00751e+07	4.36891e+06	5.70616e+06	7.62143e+06	1.01195e+07
Labor productivity, thousand PPP per capita	2010	20.6974	21.6789	18.6569	24.0597	19.9908	21.9703	18.6574	18.0601	23.307
	2011	21.2873	22.0677	19.0613	24.4219	20.7228	22.6793	19.4017	18.715	23.8199
	2012	22.1268	22.8311	19.7668	25.2186	21.6162	23.3312	20.4579	19.3002	24.8992
	2013	22.2565	22.9323	19.8741	25.3023	21.7657	23.4623	20.6171	19.3986	25.052
	2014	22.8295	23.4234	20.1808	25.9214	22.3975	24.027	21.2919	19.8665	25.7184
Total area, thousand sq. km	2014	10635.8	4780.19	2697.46	2082.73	5855.57	2498.43	3357.13	5551.76	5084
