# Supplementary material for: Geospatial dataset for analyzing socio-economic regional divergence of European regions
Source: Data Brief. 2018 Jul 19;19:2374–83. doi: 10.1016/j.dib.2018.07.027 (PMC6141487; doi:10.1016/j.dib.2018.07.027)
Supplement: Supplementary file 8 — Supplementary material [file mmc8.xlsx]

## Sheet: Лист1
Indicator: average annual population
Region name	NUTS 2	Country	Average annual population range for 2010 - 2014 interval, million people	Growth rates (baseline is 2010), %					Annual growth rates (chain method), %
				2010	2011	2012	2013	2014	2011	2012	2013	2014
Hovedstaden	DK01	Denmark	1 - 5	100	101.015	101.982	103.013	104.079	1.01543	0.957271	1.01014	1.03568
Sjælland	DK02	Denmark	0,5 - 1	100	99.838	99.6305	99.5585	99.8097	-0.16198	-0.207856	-0.0722649	0.252344
Syddanmark	DK03	Denmark	1 - 5	100	100.044	100.076	100.125	100.304	0.0443578	0.0317652	0.0485691	0.179248
Midtjylland	DK04	Denmark	1 - 5	100	100.504	100.962	101.394	101.801	0.504336	0.455636	0.427538	0.401561
Nordjylland	DK05	Denmark	0,5 - 1	100	100.032	100.07	100.161	100.365	0.031739	0.0381954	0.0914444	0.203215
Stockholm	SE11	Sweden	1 - 5	100	101.775	103.558	105.315	107.059	1.77465	1.75268	1.69656	1.65588
Östra Mellansverige	SE12	Sweden	1 - 5	100	100.633	101.291	102.162	103.177	0.633245	0.653662	0.860186	0.993531
Småland med öarna	SE21	Sweden	0,5 - 1	100	100.178	100.436	100.835	101.479	0.177717	0.257362	0.397731	0.63912
Sydsverige	SE22	Sweden	1 - 5	100	100.801	101.479	102.231	103.226	0.800623	0.672514	0.741286	0.97325
Västsverige	SE23	Sweden	1 - 5	100	100.695	101.357	102.147	103.164	0.695263	0.65698	0.77948	0.996057
Norra Mellansverige	SE31	Sweden	0,5 - 1	100	99.9697	99.9366	100.161	100.603	-0.0302526	-0.0331669	0.224193	0.441765
Mellersta Norrland	SE32	Sweden	0,1 - 0,5	100	99.8303	99.6769	99.6989	99.9214	-0.169683	-0.153706	0.0221276	0.223127
Övre Norrland	SE33	Sweden	0,5 - 1	100	100.064	100.158	100.388	100.732	0.0635179	0.0943798	0.22968	0.342848
Lietuva	LT00	Lithuania	1 - 5	100	97.7668	96.4644	95.493	94.6755	-2.23317	-1.33223	-1.00692	-0.856125
Länsi-Suomi	FI19	Finland	1 - 5	100	100.372	100.753	101.089	101.343	0.371647	0.379518	0.334254	0.251276
Helsinki-Uusimaa	FI1B	Finland	1 - 5	100	101.033	102.165	103.359	104.558	1.03336	1.12048	1.16869	1.15956
Etelä-Suomi	FI1C	Finland	1 - 5	100	100.224	100.392	100.481	100.491	0.223809	0.167902	0.0887	0.00946901
Pohjois- ja Itä-Suomi	FI1D	Finland	1 - 5	100	100.094	100.177	100.257	100.295	0.0939985	0.0825855	0.0797847	0.0382262
Åland	FI20	Finland	Less - 0,1	100	101.112	101.999	102.558	103.303	1.11229	0.876493	0.548764	0.725943
Latvija	LV00	Latvia	1 - 5	100	98.1957	96.9853	95.952	95.0527	-1.80427	-1.2327	-1.06534	-0.937298
Eesti	EE00	Estonia	1 - 5	100	99.6968	99.3406	98.9877	98.7285	-0.30316	-0.357305	-0.355259	-0.261875
Łódzkie	PL11	Poland	1 - 5	100	99.6758	99.3152	98.9087	98.5026	-0.324176	-0.361818	-0.409296	-0.410539
Mazowieckie	PL12	Poland	5 - 10	100	100.383	100.724	101.058	101.38	0.383369	0.33945	0.331191	0.318479
Małopolskie	PL21	Poland	1 - 5	100	100.342	100.599	100.797	101.012	0.34161	0.256177	0.197112	0.213218
Śląskie	PL22	Poland	1 - 5	100	99.8459	99.631	99.3225	98.9919	-0.154146	-0.21522	-0.30963	-0.332821
Lubelskie	PL31	Poland	1 - 5	100	99.7177	99.4084	99.0593	98.6664	-0.282333	-0.31014	-0.351149	-0.396663
Podkarpackie	PL32	Poland	1 - 5	100	100.065	100.103	100.095	100.076	0.0647835	0.0378179	-0.00734004	-0.0191671
Świętokrzyskie	PL33	Poland	1 - 5	100	99.6578	99.3032	98.8929	98.4526	-0.342164	-0.355821	-0.413185	-0.445271
Podlaskie	PL34	Poland	1 - 5	100	99.839	99.6158	99.3216	99.0071	-0.160984	-0.223526	-0.295415	-0.316631
Wielkopolskie	PL41	Poland	1 - 5	100	100.292	100.513	100.67	100.815	0.292401	0.21954	0.156338	0.144465
Zachodniopomorskie	PL42	Poland	1 - 5	100	99.9657	99.889	99.7587	99.5797	-0.0342648	-0.0768055	-0.130428	-0.179388
Lubuskie	PL43	Poland	1 - 5	100	100.04	100.035	99.9426	99.7872	0.0403899	-0.00583834	-0.0918851	-0.155511
Dolnośląskie	PL51	Poland	1 - 5	100	100.006	99.9552	99.8288	99.7099	0.00601257	-0.050791	-0.126494	-0.1191
Opolskie	PL52	Poland	0,5 - 1	100	99.7053	99.3553	98.8772	98.4022	-0.294723	-0.351038	-0.481219	-0.48038
Kujawsko-pomorskie	PL61	Poland	1 - 5	100	99.9978	99.9382	99.7941	99.63	-0.00219297	-0.0596213	-0.144223	-0.164426
Warmińsko-mazurskie	PL62	Poland	1 - 5	100	99.9533	99.858	99.6516	99.3941	-0.0466904	-0.0953504	-0.206725	-0.258363
Pomorskie	PL63	Poland	1 - 5	100	100.404	100.714	100.977	101.247	0.403814	0.309362	0.260807	0.26687
Burgenland	AT11	Austria	0,1 - 0,5	100	100.367	100.738	101.008	101.27	0.366898	0.36994	0.26831	0.259055
Niederösterreich	AT12	Austria	1 - 5	100	100.266	100.55	100.917	101.449	0.266159	0.282823	0.365197	0.527081
Wien	AT13	Austria	1 - 5	100	100.798	101.93	103.359	104.938	0.798414	1.12256	1.40215	1.52711
Kärnten	AT21	Austria	0,5 - 1	100	99.8232	99.7115	99.686	99.8272	-0.176816	-0.111885	-0.0255511	0.141647
Steiermark	AT22	Austria	1 - 5	100	100.151	100.332	100.591	100.985	0.15139	0.180515	0.257515	0.392597
Oberösterreich	AT31	Austria	1 - 5	100	100.164	100.457	100.887	101.484	0.163612	0.29305	0.42777	0.591918
Salzburg	AT32	Austria	0,5 - 1	100	100.282	100.662	101.087	101.676	0.281998	0.379353	0.422098	0.581943
Tirol	AT33	Austria	0,5 - 1	100	100.49	101.083	101.79	102.679	0.489952	0.589882	0.70005	0.872858
Vorarlberg	AT34	Austria	0,1 - 0,5	100	100.347	100.795	101.391	102.146	0.347041	0.446215	0.591369	0.744993
Région de Bruxelles-Capitale / Brussels Hoofdstedelijk Gewest	BE10	Belgium	1 - 5	100	103.14	104.84	105.936	106.933	3.14017	1.64818	1.04508	0.941587
Antwerpen	BE21	Belgium	1 - 5	100	101.312	102.138	102.66	103.114	1.31212	0.814804	0.511725	0.441978
Limburg	BE22	Belgium	0,5 - 1	100	100.804	101.345	101.729	102.085	0.804044	0.536345	0.379328	0.349898
Oost-Vlaanderen	BE23	Belgium	1 - 5	100	100.907	101.47	101.958	102.478	0.907279	0.557957	0.480603	0.509996
Vlaams-Brabant	BE24	Belgium	1 - 5	100	100.937	101.631	102.186	102.744	0.936731	0.688274	0.545947	0.546191
West-Vlaanderen	BE25	Belgium	1 - 5	100	100.621	101.032	101.271	101.46	0.620959	0.408443	0.236244	0.18698
Brabant Wallon	BE31	Belgium	0,1 - 0,5	100	100.959	101.723	102.374	103.027	0.959297	0.756797	0.63956	0.638055
Hainaut	BE32	Belgium	1 - 5	100	100.628	101.112	101.442	101.651	0.627694	0.481609	0.326341	0.205357
Liège	BE33	Belgium	1 - 5	100	101.04	101.684	102.079	102.308	1.03999	0.637194	0.388286	0.224652
Luxembourg	BE34	Belgium	0,1 - 0,5	100	101.315	102.251	102.711	103.126	1.31513	0.92344	0.450371	0.404181
Namur	BE35	Belgium	0,1 - 0,5	100	101.169	101.871	102.253	102.621	1.16921	0.694126	0.374738	0.35998
Stuttgart	DE11	Germany	1 - 5	100	99.0403	99.5071	100.113	100.881	-0.959693	0.471326	0.609197	0.766623
Karlsruhe	DE12	Germany	1 - 5	100	98.7236	99.1489	99.7282	100.37	-1.27642	0.430825	0.584293	0.643726
Freiburg	DE13	Germany	1 - 5	100	98.9603	99.4124	99.9562	100.631	-1.03975	0.456886	0.547013	0.675192
Tübingen	DE14	Germany	1 - 5	100	98.8103	99.1205	99.5682	100.208	-1.18974	0.313981	0.451619	0.642655
Oberbayern	DE21	Germany	1 - 5	100	100.193	101.367	102.593	103.798	0.192959	1.17208	1.20934	1.17423
Niederbayern	DE22	Germany	1 - 5	100	99.4381	99.819	100.379	101.06	-0.561933	0.383112	0.561213	0.678555
Oberpfalz	DE23	Germany	1 - 5	100	99.5668	99.7207	99.9948	100.367	-0.433195	0.154606	0.274824	0.37269
Oberfranken	DE24	Germany	1 - 5	100	99.3077	98.999	98.7559	98.6272	-0.692293	-0.310829	-0.245627	-0.130303
Mittelfranken	DE25	Germany	1 - 5	100	99.359	99.9096	100.469	100.961	-0.641034	0.554173	0.559858	0.48974
Unterfranken	DE26	Germany	1 - 5	100	99.128	98.9597	98.9184	98.9612	-0.871956	-0.169805	-0.0417436	0.043225
Schwaben	DE27	Germany	1 - 5	100	99.9541	100.362	101.004	101.805	-0.0458603	0.407569	0.64057	0.792268
Berlin	DE30	Germany	1 - 5	100	98.2641	99.7054	101.131	102.539	-1.73594	1.46685	1.42999	1.39218
Brandenburg	DE40	Germany	1 - 5	100	98.8267	98.5908	98.5106	98.6788	-1.17329	-0.238706	-0.0813227	0.170678
Bremen	DE50	Germany	0,5 - 1	100	99.274	99.5258	99.9225	100.464	-0.726022	0.253673	0.39856	0.542157
Hamburg	DE60	Germany	1 - 5	100	98.3897	99.2108	100.02	100.839	-1.61029	0.83449	0.815506	0.819367
Darmstadt	DE71	Germany	1 - 5	100	99.6103	100.37	101.152	102.114	-0.389657	0.762649	0.779193	0.951383
Gießen	DE72	Germany	1 - 5	100	99.0951	98.9077	98.7931	99.0703	-0.904883	-0.189118	-0.115921	0.280635
Kassel	DE73	Germany	1 - 5	100	99.1735	98.9176	98.7187	98.6869	-0.826458	-0.258094	-0.201084	-0.0321866
Mecklenburg-Vorpommern	DE80	Germany	1 - 5	100	98.6431	98.2003	97.882	97.8456	-1.35692	-0.448895	-0.324081	-0.0371931
Braunschweig	DE91	Germany	1 - 5	100	98.725	98.5656	98.5333	98.6969	-1.27496	-0.161491	-0.0327568	0.165965
Hannover	DE92	Germany	1 - 5	100	98.8431	98.8664	98.9997	99.318	-1.15686	0.023547	0.13485	0.321458
Lüneburg	DE93	Germany	1 - 5	100	99.2114	99.1321	99.2234	99.5321	-0.788637	-0.0799191	0.0921289	0.311098
Weser-Ems	DE94	Germany	1 - 5	100	99.2207	99.3621	99.5376	99.9173	-0.779311	0.1425	0.176601	0.381545
Düsseldorf	DEA1	Germany	5 - 10	100	99.0664	99.0647	99.1783	99.4438	-0.933639	-0.0016735	0.114637	0.267743
Köln	DEA2	Germany	1 - 5	100	99.0309	99.4117	99.8035	100.332	-0.96908	0.384539	0.394093	0.529684
Münster	DEA3	Germany	1 - 5	100	99.508	99.5861	99.6234	99.7835	-0.491967	0.0784347	0.0374567	0.160768
Detmold	DEA4	Germany	1 - 5	100	99.6052	99.4599	99.3928	99.4967	-0.394792	-0.145917	-0.0674638	0.104523
Arnsberg	DEA5	Germany	1 - 5	100	98.531	98.2306	97.9844	97.9598	-1.46896	-0.304918	-0.250681	-0.0250172
Koblenz	DEB1	Germany	1 - 5	100	99.6458	99.3124	99.118	99.1504	-0.354231	-0.334522	-0.195778	0.032705
Trier	DEB2	Germany	0,5 - 1	100	100.443	100.418	100.492	100.838	0.443261	-0.0255564	0.0738912	0.344507
Rheinhessen-Pfalz	DEB3	Germany	1 - 5	100	99.5829	99.74	99.9741	100.393	-0.417071	0.157776	0.234623	0.419481
Saarland	DEC0	Germany	0,5 - 1	100	98.7784	98.4034	98.0509	97.7915	-1.22156	-0.37965	-0.358258	-0.264584
Dresden	DED2	Germany	1 - 5	100	98.767	98.6664	98.6421	98.6869	-1.23296	-0.101937	-0.0245992	0.0454082
Chemnitz	DED4	Germany	1 - 5	100	99.5412	98.7093	97.9623	97.402	-0.458793	-0.83572	-0.756751	-0.571993
Leipzig	DED5	Germany	0,5 - 1	100	100.238	100.871	101.672	102.732	0.237781	0.631754	0.793659	1.04286
Sachsen-Anhalt	DEE0	Germany	1 - 5	100	98.292	97.4756	96.7845	96.2721	-1.70799	-0.830607	-0.708953	-0.529422
Schleswig-Holstein	DEF0	Germany	1 - 5	100	99.4716	99.5852	99.8282	100.26	-0.528412	0.114183	0.244063	0.43278
Thüringen	DEG0	Germany	1 - 5	100	98.464	97.9042	97.4371	97.1289	-1.53601	-0.568524	-0.477084	-0.316325
Galicia	ES11	Spain	1 - 5	100	99.9901	99.7841	99.3389	98.8461	-0.00991728	-0.205975	-0.446159	-0.496132
Principado de Asturias	ES12	Spain	1 - 5	100	99.8702	99.4953	98.7831	97.9507	-0.129774	-0.375411	-0.715791	-0.842686
Cantabria	ES13	Spain	0,5 - 1	100	100.328	100.258	99.8592	99.4626	0.328224	-0.0702303	-0.397575	-0.397124
País Vasco	ES21	Spain	1 - 5	100	100.119	99.9781	99.5763	99.3034	0.11862	-0.140344	-0.401907	-0.274068
Comunidad Foral de Navarra	ES22	Spain	0,5 - 1	100	100.55	100.696	100.415	100.215	0.550419	0.144701	-0.278663	-0.199624
La Rioja	ES23	Spain	0,1 - 0,5	100	100.159	99.8137	98.9198	98.1273	0.15871	-0.344495	-0.895563	-0.801111
Aragón	ES24	Spain	1 - 5	100	99.9861	99.7604	99.2952	98.8521	-0.0139108	-0.225765	-0.466272	-0.446244
Comunidad de Madrid	ES30	Spain	5 - 10	100	100.407	100.567	100.197	99.9671	0.407087	0.15888	-0.367792	-0.229205
Castilla y León	ES41	Spain	1 - 5	100	99.8092	99.2841	98.4595	97.6646	-0.190783	-0.526088	-0.830577	-0.807319
Castilla-La Mancha	ES42	Spain	1 - 5	100	100.513	100.402	99.6671	98.9108	0.513131	-0.110773	-0.731798	-0.758801
Extremadura	ES43	Spain	1 - 5	100	100.215	100.154	99.7948	99.3703	0.214632	-0.0602275	-0.358907	-0.425368
Cataluña	ES51	Spain	5 - 10	100	100.344	100.262	99.6016	99.0404	0.344346	-0.0822347	-0.658539	-0.563396
Comunidad Valenciana	ES52	Spain	1 - 5	100	100.2	100.078	99.5456	99.0717	0.200414	-0.121702	-0.532408	-0.476063
Illes Balears	ES53	Spain	1 - 5	100	100.783	101.631	102.327	103.01	0.783141	0.84146	0.684178	0.667579
Andalucía	ES61	Spain	5 - 10	100	100.613	100.981	101.047	101.086	0.612966	0.365622	0.065977	0.0383922
Región de Murcia	ES62	Spain	1 - 5	100	100.288	100.388	100.383	100.445	0.287782	0.0995549	-0.0041725	0.061222
Kypros	CY00	Cyprus	0,5 - 1	100	102.584	104.159	103.917	102.78	2.58432	1.53529	-0.232133	-1.09463
Közép-Magyarország	HU10	Hungary	1 - 5	100	99.8207	99.5276	99.9428	100.447	-0.179277	-0.293688	0.417239	0.504283
Közép-Dunántúl	HU21	Hungary	1 - 5	100	99.1305	98.2457	97.7715	97.2564	-0.869453	-0.892582	-0.482711	-0.526799
Nyugat-Dunántúl	HU22	Hungary	0,5 - 1	100	99.3978	98.9247	98.9308	98.8628	-0.602234	-0.475924	0.00619391	-0.0687379
Dél-Dunántúl	HU23	Hungary	0,5 - 1	100	99.112	98.2963	97.5696	96.7198	-0.888026	-0.823005	-0.739228	-0.871018
Észak-Magyarország	HU31	Hungary	1 - 5	100	99.6543	99.4356	98.4398	97.4153	-0.345739	-0.219409	-1.00143	-1.04077
Észak-Alföld	HU32	Hungary	1 - 5	100	100.212	100.539	100.054	99.6461	0.21157	0.326666	-0.482201	-0.407825
Dél-Alföld	HU33	Hungary	1 - 5	100	99.1649	98.4105	97.771	97.1004	-0.835121	-0.760765	-0.649843	-0.685868
Bratislavský kraj	SK01	Slovakia	0,5 - 1	100	100.713	101.777	102.766	103.808	0.712729	1.05689	0.97136	1.01417
Západné Slovensko	SK02	Slovakia	1 - 5	100	99.9048	99.8872	99.8167	99.7269	-0.0951773	-0.0176724	-0.0705663	-0.0899097
Stredné Slovensko	SK03	Slovakia	1 - 5	100	99.9794	99.9544	99.8619	99.7581	-0.0206329	-0.0250091	-0.0925013	-0.103975
Východné Slovensko	SK04	Slovakia	1 - 5	100	100.294	100.512	100.664	100.793	0.294494	0.216728	0.151388	0.128214
Северозападен (Severozapaden)	BG31	Bulgaria	0,5 - 1	100	98.3233	96.8783	95.3493	93.8129	-1.67668	-1.46964	-1.57825	-1.61133
Северен централен (Severen tsentralen)	BG32	Bulgaria	0,5 - 1	100	98.8287	97.8143	96.7973	95.7042	-1.17131	-1.02641	-1.03977	-1.12925
Североизточен (Severoiztochen)	BG33	Bulgaria	0,5 - 1	100	99.4858	99.0283	98.645	98.2579	-0.514224	-0.459889	-0.387043	-0.392417
Югоизточен (Yugoiztochen)	BG34	Bulgaria	1 - 5	100	99.3383	98.8481	98.4252	97.9881	-0.661702	-0.493435	-0.427871	-0.444065
Югозападен (Yugozapaden)	BG41	Bulgaria	1 - 5	100	99.9672	99.8512	99.7665	99.6828	-0.0328383	-0.116015	-0.0848588	-0.0838972
Южен централен (Yuzhen tsentralen)	BG42	Bulgaria	1 - 5	100	99.3343	98.7259	98.1374	97.5817	-0.665666	-0.612462	-0.596157	-0.566262
Île de France	FR10	France	Above - 10	100	100.475	100.927	101.419	101.902	0.474925	0.450315	0.487511	0.475949
Champagne-Ardenne	FR21	France	1 - 5	100	100.125	100.236	100.235	100.26	0.125263	0.110454	-0.000634736	0.0243815
Picardie	FR22	France	1 - 5	100	100.196	100.43	100.632	100.79	0.195617	0.234006	0.201404	0.156952
Haute-Normandie	FR23	France	1 - 5	100	100.234	100.513	100.702	100.85	0.233737	0.278403	0.188001	0.147293
Centre-Val de Loire	FR24	France	1 - 5	100	100.304	100.573	100.82	101.051	0.304041	0.26781	0.245611	0.229776
Basse-Normandie	FR25	France	1 - 5	100	100.126	100.229	100.293	100.321	0.125967	0.102544	0.0641424	0.0283993
Bourgogne	FR26	France	1 - 5	100	99.97	99.9686	99.9983	99.9731	-0.0299862	-0.00143124	0.0297215	-0.0252375
Nord - Pas-de-Calais	FR30	France	1 - 5	100	100.156	100.388	100.585	100.745	0.155925	0.231392	0.196524	0.158918
Lorraine	FR41	France	1 - 5	100	99.9765	99.8604	99.6953	99.5639	-0.0234815	-0.116159	-0.165346	-0.131804
Alsace	FR42	France	1 - 5	100	100.384	100.812	101.211	101.577	0.383503	0.427187	0.395354	0.361816
Franche-Comté	FR43	France	1 - 5	100	100.167	100.323	100.43	100.519	0.167192	0.155632	0.106852	0.0886514
Pays de la Loire	FR51	France	1 - 5	100	100.852	101.685	102.463	103.233	0.852117	0.82584	0.76489	0.751314
Bretagne	FR52	France	1 - 5	100	100.593	101.231	101.843	102.398	0.592676	0.63425	0.604975	0.544674
Poitou-Charentes	FR53	France	1 - 5	100	100.384	100.722	101.024	101.325	0.384089	0.33708	0.299628	0.2977
Aquitaine	FR61	France	1 - 5	100	100.827	101.793	102.685	103.518	0.826598	0.958013	0.87662	0.811426
Midi-Pyrénées	FR62	France	1 - 5	100	100.775	101.652	102.527	103.338	0.775015	0.870273	0.860775	0.790981
Limousin	FR63	France	0,5 - 1	100	99.7211	99.481	99.2577	98.9847	-0.27887	-0.240791	-0.224436	-0.275117
Rhône-Alpes	FR71	France	5 - 10	100	100.883	101.813	102.717	103.602	0.882747	0.921891	0.888558	0.860677
Auvergne	FR72	France	1 - 5	100	100.249	100.508	100.75	100.986	0.248956	0.258283	0.240913	0.233859
Languedoc-Roussillon	FR81	France	1 - 5	100	101.205	102.329	103.463	104.614	1.20451	1.1112	1.10796	1.11237
Provence-Alpes-Côte d'Azur	FR82	France	1 - 5	100	100.371	100.754	101.121	101.486	0.371066	0.381723	0.364497	0.360291
Corse	FR83	France	0,1 - 0,5	100	101.052	101.968	103.132	104.204	1.05162	0.907184	1.1413	1.03926
Malta	MT00	Malta	0,1 - 0,5	100	100.424	101.193	102.139	103.102	0.424479	0.765734	0.934308	0.942429
Norte	PT11	Portugal	1 - 5	100	99.7465	99.3769	98.7954	98.1947	-0.253474	-0.370569	-0.585153	-0.608022
Algarve	PT15	Portugal	0,1 - 0,5	100	100.035	99.2645	98.843	98.5173	0.0352235	-0.77041	-0.424691	-0.329519
Centro (PT)	PT16	Portugal	1 - 5	100	99.537	98.8366	98.087	97.3386	-0.462969	-0.703643	-0.758487	-0.762996
Área Metropolitana de Lisboa	PT17	Portugal	1 - 5	100	100.335	100.257	99.9103	99.7465	0.334667	-0.0774008	-0.345854	-0.163885
Alentejo	PT18	Portugal	0,5 - 1	100	99.4948	98.8367	98.1082	97.1002	-0.505203	-0.661427	-0.737085	-1.02741
Praha	CZ01	Czech Republic	1 - 5	100	100.558	101.075	101.138	101.637	0.557765	0.514723	0.0617655	0.49394
Střední Čechy	CZ02	Czech Republic	1 - 5	100	101.274	102.342	103.257	104.192	1.27432	1.0545	0.894187	0.905228
Jihozápad	CZ03	Czech Republic	1 - 5	100	100.083	100.178	100.274	100.404	0.0834279	0.0940422	0.0963533	0.12916
Severozápad	CZ04	Czech Republic	1 - 5	100	99.9014	99.7354	99.481	99.2504	-0.0986019	-0.166207	-0.254992	-0.231818
Severovýchod	CZ05	Czech Republic	1 - 5	100	100.08	100.055	99.9762	99.9375	0.0795967	-0.0250199	-0.07836	-0.0387131
Jihovýchod	CZ06	Czech Republic	1 - 5	100	100.187	100.306	100.367	100.453	0.186895	0.118809	0.0606592	0.086038
Střední Morava	CZ07	Czech Republic	1 - 5	100	99.908	99.7528	99.549	99.3729	-0.0920275	-0.155284	-0.204365	-0.176882
Moravskoslezsko	CZ08	Czech Republic	1 - 5	100	99.6539	99.3263	98.9714	98.6106	-0.346136	-0.32868	-0.357356	-0.36456
Border, Midland and Western	IE01	Ireland	1 - 5	100	100.369	100.3	100.148	99.759	0.369147	-0.0689504	-0.151504	-0.388368
Southern and Eastern	IE02	Ireland	1 - 5	100	100.363	100.693	101.091	101.804	0.363312	0.328056	0.396045	0.705283
Jadranska Hrvatska	HR03	Croatia	1 - 5	100	99.8084	99.6095	99.4454	99.2486	-0.19156	-0.199293	-0.164742	-0.197924
Kontinentalna Hrvatska	HR04	Croatia	1 - 5	100	99.6279	99.2447	98.819	98.2767	-0.372061	-0.384701	-0.428898	-0.548791
Groningen	NL11	Netherlands	0,5 - 1	100	100.364	100.595	100.755	100.949	0.364021	0.230104	0.159387	0.192111
Friesland (NL)	NL12	Netherlands	0,5 - 1	100	100.07	100.038	99.9685	99.9217	0.0702697	-0.0324451	-0.0693159	-0.0467839
Drenthe	NL13	Netherlands	0,1 - 0,5	100	99.9823	99.8303	99.6452	99.5085	-0.0177119	-0.152003	-0.185475	-0.137092
Overijssel	NL21	Netherlands	1 - 5	100	100.323	100.539	100.629	100.686	0.323338	0.214996	0.0891078	0.0571291
Gelderland	NL22	Netherlands	1 - 5	100	100.295	100.573	100.796	101.066	0.294959	0.276933	0.222201	0.267304
Flevoland	NL23	Netherlands	0,1 - 0,5	100	100.98	101.81	102.37	102.8	0.980191	0.822104	0.55015	0.419624
Utrecht	NL31	Netherlands	1 - 5	100	100.662	101.335	102.011	102.757	0.66159	0.669124	0.666892	0.731423
Noord-Holland	NL32	Netherlands	1 - 5	100	100.76	101.372	101.961	102.663	0.759958	0.607687	0.580535	0.688461
Zuid-Holland	NL33	Netherlands	1 - 5	100	100.665	101.172	101.522	102.035	0.665289	0.502928	0.346035	0.505198
Zeeland	NL34	Netherlands	0,1 - 0,5	100	99.9997	99.9404	99.8373	99.7913	-0.000262144	-0.0593758	-0.103084	-0.0460813
Noord-Brabant	NL41	Netherlands	1 - 5	100	100.399	100.742	101.06	101.422	0.398663	0.341528	0.315886	0.358363
Limburg (NL)	NL42	Netherlands	1 - 5	100	100.017	99.9839	99.8472	99.6713	0.0166568	-0.0327737	-0.136706	-0.17619
Nord-Vest	RO11	Romania	1 - 5	100	97.7775	95.5207	95.3615	95.1908	-2.22248	-2.30812	-0.166683	-0.178976
Centru	RO12	Romania	1 - 5	100	96.7538	93.5185	93.4142	93.2308	-3.24621	-3.3438	-0.111568	-0.196364
Nord-Est	RO21	Romania	1 - 5	100	94.3607	88.6365	88.3556	88.2315	-5.63929	-6.06625	-0.317009	-0.140412
Sud-Est	RO22	Romania	1 - 5	100	95.15	90.1769	89.645	89.0928	-4.85004	-5.2266	-0.589751	-0.616042
Sud - Muntenia	RO31	Romania	1 - 5	100	97.8765	95.6443	94.9741	94.2555	-2.12347	-2.28064	-0.700727	-0.756695
Bucureşti - Ilfov	RO32	Romania	1 - 5	100	100.385	100.713	100.797	100.84	0.385219	0.32607	0.0838122	0.0428458
Sud-Vest Oltenia	RO41	Romania	1 - 5	100	96.0107	91.9	91.1409	90.4055	-3.98933	-4.2815	-0.82596	-0.806847
Vest	RO42	Romania	1 - 5	100	97.617	95.2891	95.0233	94.6882	-2.38301	-2.38469	-0.279028	-0.352588
Aττική (Attiki)	EL30	Greece	0,5 - 1	100	100.161	100.04	99.7242	99.4286	0.160598	-0.120214	-0.31583	-0.296475
Βόρειο Αιγαίο (Voreio Aigaio)	EL41	Greece	1 - 5	100	100.018	99.6847	99.1849	98.6977	0.0177785	-0.332976	-0.501406	-0.491249
Νότιο Αιγαίο (Notio Aigaio)	EL42	Greece	0,1 - 0,5	100	99.5826	98.7833	97.8476	96.9913	-0.417403	-0.802688	-0.947142	-0.875132
Κρήτη (Kriti)	EL43	Greece	0,1 - 0,5	100	99.9245	99.4371	98.803	98.2273	-0.0755275	-0.487759	-0.637703	-0.5826
Aνατολική Μακεδονία, Θράκη (Anatoliki Makedonia, Thraki)	EL51	Greece	0,5 - 1	100	99.9239	99.516	98.9705	98.44	-0.0760705	-0.408228	-0.548126	-0.536072
Κεντρική Μακεδονία (Kentriki Makedonia)	EL52	Greece	0,1 - 0,5	100	100.109	99.8746	99.5236	99.2407	0.109118	-0.234252	-0.351485	-0.2842
Δυτική Μακεδονία (Dytiki Makedonia)	EL53	Greece	0,5 - 1	100	99.6867	99.0851	98.3471	97.6732	-0.313338	-0.603479	-0.744828	-0.685138
Ήπειρος (Ipeiros)	EL54	Greece	0,5 - 1	100	100.18	100.037	99.818	99.6093	0.179694	-0.142429	-0.218941	-0.209058
Θεσσαλία (Thessalia)	EL61	Greece	0,5 - 1	100	100.049	99.8161	99.486	99.1947	0.0486388	-0.232385	-0.330723	-0.292828
Ιόνια Νησιά (Ionia Nisia)	EL62	Greece	1 - 5	100	99.5124	98.5111	97.2589	96.1332	-0.487557	-1.00622	-1.27114	-1.15739
Δυτική Ελλάδα (Dytiki Ellada)	EL63	Greece	0,1 - 0,5	100	100.103	99.7653	99.2641	98.8195	0.102741	-0.337052	-0.502413	-0.447924
Στερεά Ελλάδα (Sterea Ellada)	EL64	Greece	0,1 - 0,5	100	100.319	100.42	100.423	100.455	0.319215	0.100035	0.00328637	0.031817
Πελοπόννησος (Peloponnisos)	EL65	Greece	0,5 - 1	100	100.5	100.735	100.857	100.971	0.500217	0.234061	0.120846	0.113246
Piemonte	ITC1	Italy	1 - 5	100	99.9498	100.061	100.968	101.546	-0.0501699	0.111706	0.906294	0.572192
Valle d'Aosta/Vallée d'Aoste	ITC2	Italy	0,1 - 0,5	100	99.974	100.401	101.179	101.358	-0.0260409	0.42742	0.774569	0.177043
Liguria	ITC3	Italy	1 - 5	100	99.711	99.4252	100.206	100.782	-0.288963	-0.286649	0.785324	0.574457
Lombardia	ITC4	Italy	5 - 10	100	100.519	101.197	102.611	103.692	0.518717	0.674695	1.39785	1.05267
Abruzzo	ITF1	Italy	0,5 - 1	100	100.639	101.42	102.521	103.41	0.639217	0.776038	1.08505	0.867225
Molise	ITF2	Italy	0,5 - 1	100	100.584	101.335	102.426	103.109	0.583992	0.746828	1.07659	0.666451
Campania	ITF3	Italy	1 - 5	100	100.121	100.428	101.183	101.656	0.120942	0.307018	0.751494	0.467346
Puglia	ITF4	Italy	1 - 5	100	99.8449	99.8863	100.361	100.576	-0.155133	0.0414577	0.474783	0.214668
Basilicata	ITF5	Italy	1 - 5	100	100.4	100.934	102.151	102.996	0.400045	0.532068	1.20561	0.827542
Calabria	ITF6	Italy	1 - 5	100	100.143	100.468	101.598	102.414	0.142501	0.325486	1.12397	0.803752
Sicilia	ITG1	Italy	0,5 - 1	100	100.171	100.297	101.064	101.547	0.170784	0.12613	0.764473	0.47802
Sardegna	ITG2	Italy	1 - 5	100	100.013	100.117	100.521	100.704	0.0134968	0.103969	0.403455	0.182068
Provincia Autonoma di Bolzano/Bozen	ITH1	Italy	5 - 10	100	100.522	101.215	104.606	107.674	0.522301	0.689372	3.35009	2.93277
Provincia Autonoma di Trento	ITH2	Italy	1 - 5	100	99.9479	100.148	101.201	101.93	-0.0520831	0.200253	1.05093	0.720476
Veneto	ITH3	Italy	0,1 - 0,5	100	99.6204	99.4615	99.7123	99.7134	-0.379597	-0.159525	0.2522	0.00111453
Friuli-Venezia Giulia	ITH4	Italy	5 - 10	100	100.052	100.086	101.002	101.799	0.0524894	0.033824	0.915029	0.788499
Emilia-Romagna	ITH5	Italy	1 - 5	100	100.025	99.9901	100.486	100.971	0.0254886	-0.035354	0.496169	0.482762
Toscana	ITI1	Italy	0,5 - 1	100	99.6917	99.419	99.4905	99.5271	-0.308316	-0.273485	0.0718523	0.0368098
Umbria	ITI2	Italy	1 - 5	100	99.7985	99.681	100.244	100.712	-0.201517	-0.117768	0.56464	0.466973
Marche	ITI3	Italy	5 - 10	100	100.024	99.967	100.918	101.839	0.0242425	-0.0572185	0.95085	0.91282
Lazio	ITI4	Italy	1 - 5	100	99.8934	99.8537	100.646	101.344	-0.106639	-0.0397008	0.793509	0.693261
Luxembourg	LU00	Luxembourg	0,5 - 1	100	102.247	104.733	107.181	109.738	2.24745	2.43071	2.338	2.38507
Vzhodna Slovenija	SI03	Slovenia	1 - 5	100	100	100	100	99.9468	0	0	0	-0.0531648
Zahodna Slovenija	SI04	Slovenia	0,5 - 1	100	100	100	100	100.153	0	0	0	0.152787
Tees Valley and Durham	UKC1	United Kingdom	1 - 5	100	100.349	100.598	100.892	101.282	0.34857	0.24832	0.292052	0.38683
Northumberland and Tyne and Wear	UKC2	United Kingdom	1 - 5	100	100.355	100.669	100.973	101.337	0.35544	0.312461	0.302327	0.359677
Cumbria	UKD1	United Kingdom	0,1 - 0,5	100	99.8963	99.7573	99.6672	99.6878	-0.103658	-0.139187	-0.0902822	0.0206603
Greater Manchester	UKD3	United Kingdom	1 - 5	100	100.807	101.463	102.052	102.752	0.80711	0.650791	0.580283	0.685693
Lancashire	UKD4	United Kingdom	1 - 5	100	100.287	100.56	100.807	101.09	0.287362	0.271622	0.24608	0.280977
Cheshire	UKD6	United Kingdom	0,5 - 1	100	100.329	100.662	101.057	101.554	0.328965	0.332427	0.391542	0.492439
Merseyside	UKD7	United Kingdom	1 - 5	100	100.361	100.64	100.821	101.079	0.361473	0.277912	0.179123	0.256556
East Yorkshire and Northern Lincolnshire	UKE1	United Kingdom	0,5 - 1	100	100.299	100.574	100.866	101.23	0.29862	0.274259	0.290399	0.361582
North Yorkshire	UKE2	United Kingdom	0,5 - 1	100	100.59	101.055	101.45	101.819	0.59031	0.461638	0.391655	0.363498
South Yorkshire	UKE3	United Kingdom	1 - 5	100	100.736	101.366	101.882	102.449	0.735532	0.626007	0.509246	0.556023
West Yorkshire	UKE4	United Kingdom	1 - 5	100	100.654	101.252	101.903	102.641	0.654102	0.594486	0.642685	0.723892
Derbyshire and Nottinghamshire	UKF1	United Kingdom	1 - 5	100	100.616	101.198	101.783	102.433	0.615672	0.579045	0.577313	0.639153
Leicestershire, Rutland and Northamptonshire	UKF2	United Kingdom	1 - 5	100	100.862	101.691	102.482	103.386	0.861898	0.821908	0.778242	0.881841
Lincolnshire	UKF3	United Kingdom	0,5 - 1	100	100.57	101.157	101.865	102.705	0.56988	0.584061	0.699334	0.824467
Herefordshire, Worcestershire and Warwickshire	UKG1	United Kingdom	1 - 5	100	100.402	100.811	101.238	101.772	0.401842	0.407291	0.424189	0.527336
Shropshire and Staffordshire	UKG2	United Kingdom	1 - 5	100	100.531	100.966	101.357	101.807	0.531205	0.432138	0.387282	0.444116
West Midlands	UKG3	United Kingdom	1 - 5	100	100.952	101.823	102.606	103.456	0.952426	0.862648	0.768724	0.828213
East Anglia	UKH1	United Kingdom	1 - 5	100	100.9	101.626	102.317	103.135	0.899632	0.719753	0.680032	0.799885
Bedfordshire and Hertfordshire	UKH2	United Kingdom	1 - 5	100	101.132	102.232	103.349	104.605	1.13169	1.08821	1.09236	1.21488
Essex	UKH3	United Kingdom	1 - 5	100	100.697	101.383	102.128	103.069	0.696687	0.681833	0.734682	0.921106
London	UKI3+4+5+6+7	United Kingdom	5 - 10	100	100	100	100	100.756	0	0	0	0.75632
Berkshire, Buckinghamshire and Oxfordshire	UKJ1	United Kingdom	1 - 5	100	100.949	101.86	102.755	103.724	0.949408	0.90246	0.878424	0.943145
Surrey, East and West Sussex	UKJ2	United Kingdom	1 - 5	100	100.847	101.628	102.409	103.281	0.847366	0.774436	0.767997	0.851513
Hampshire and Isle of Wight	UKJ3	United Kingdom	1 - 5	100	100.814	101.51	102.176	102.927	0.813526	0.691121	0.655847	0.73533
Kent	UKJ4	United Kingdom	1 - 5	100	101.015	101.993	102.909	103.902	1.01542	0.967532	0.898287	0.96478
Gloucestershire, Wiltshire and Bristol/Bath area	UKK1	United Kingdom	1 - 5	100	100.81	101.649	102.507	103.441	0.810045	0.831827	0.844148	0.910996
Dorset and Somerset	UKK2	United Kingdom	1 - 5	100	100.758	101.433	102.038	102.697	0.758254	0.669349	0.596338	0.646761
Cornwall and Isles of Scilly	UKK3	United Kingdom	0,5 - 1	100	100.731	101.469	102.265	103.154	0.730587	0.733217	0.784547	0.869211
Devon	UKK4	United Kingdom	1 - 5	100	100.506	101.1	101.658	102.313	0.505849	0.591656	0.551458	0.644489
West Wales and The Valleys	UKL1	United Kingdom	1 - 5	100	100.3	100.572	100.873	101.252	0.300155	0.271429	0.29904	0.376016
East Wales	UKL2	United Kingdom	1 - 5	100	100.575	101.058	101.719	102.499	0.574527	0.480575	0.654386	0.766834
Eastern Scotland	UKM2	United Kingdom	1 - 5	100	100.793	101.387	101.901	102.474	0.792822	0.589556	0.507033	0.56196
South Western Scotland	UKM3	United Kingdom	1 - 5	100	100.328	100.455	100.495	100.599	0.327757	0.127146	0.039956	0.102936
North Eastern Scotland	UKM5	United Kingdom	0,1 - 0,5	100	101.032	101.994	102.862	103.722	1.03191	0.952253	0.851285	0.836258
Highlands and Islands	UKM6	United Kingdom	0,1 - 0,5	100	100.317	100.393	100.451	100.503	0.317268	0.0754187	0.0574594	0.0519623
Northern Ireland	UKN0	United Kingdom	1 - 5	100	100.552	101.026	101.534	102.101	0.55191	0.471741	0.503073	0.557652
FUR Macedonia (Поранешна југословенска Република Македонија / Poranešna jugoslovenska Republika Makedonija)	MK00	Macedonia	1 - 5	100	100.172	100.294	100.439	100.599	0.172068	0.121688	0.144951	0.159155
Oslo og Akershus	NO01	Norge	1 - 5	100	102.036	104.041	105.825	107.698	2.03594	1.96516	1.71418	1.77011
Hedmark og Oppland	NO02	Norge	0,1 - 0,5	100	100.532	100.966	101.27	101.669	0.532487	0.430807	0.301218	0.394653
Sør-Østlandet	NO03	Norge	0,5 - 1	100	101.13	102.299	103.34	104.199	1.13033	1.15555	1.0181	0.830489
Agder og Rogaland	NO04	Norge	0,5 - 1	100	101.551	103.147	104.739	106.195	1.55125	1.57108	1.54385	1.3897
Vestlandet	NO05	Norge	0,5 - 1	100	101.182	102.393	103.587	104.662	1.18246	1.19633	1.1661	1.03789
Trøndelag	NO06	Norge	0,1 - 0,5	100	101.089	102.385	103.546	104.565	1.08899	1.2818	1.13444	0.983617
Nord-Norge	NO07	Norge	0,1 - 0,5	100	100.55	101.226	102.005	102.671	0.549968	0.672199	0.769686	0.653372
Andorra	n.a.	Andorra	Less - 0,1	100	94.6245	93.3881	93.819	94.9936	-5.37547	-1.30668	0.461456	1.2519
Veri	AL01	Albania	0,5 - 1	100	99.3999	98.9196	98.6371	98.6371	-0.600059	-0.483199	-0.285622	0
Qender	AL02	Albania	1 - 5	100	101.379	102.401	102.636	102.636	1.37882	1.0085	0.229433	0
Jug	AL03	Albania	0,5 - 1	100	98.1917	97.0689	96.7459	96.7459	-1.80829	-1.14352	-0.332682	0
Ísland	IS00	Iceland	0,1 - 0,5	100	100.306	100.841	101.799	102.938	0.305778	0.533676	0.950374	1.11856
Црна Гора (Crna Gora)	ME00	Montenegro	0,5 - 1	100	100.106	100.19	100.288	100.385	0.105501	0.0841022	0.0977279	0.0970691
Beogradski region	RS00	Serbia	1 - 5	100	100.749	101.095	101.423	101.737	0.749411	0.343159	0.324707	0.309245
Region Vojvodine	n.a.	Serbia	1 - 5	100	99.0858	98.5499	98.0337	97.5095	-0.91422	-0.540861	-0.523772	-0.53471
Region Šumadije i Zapadne Srbije	n.a.	Serbia	1 - 5	100	99.6322	98.8924	98.1436	97.3828	-0.367769	-0.742573	-0.757181	-0.775135
Region Južne i Istočne Srbije	n.a.	Serbia	1 - 5	100	99.5284	98.5846	97.6541	96.718	-0.471586	-0.948295	-0.943878	-0.958557
Kosovo and Metohija	n.a.	Kosovo and Metohija	1 - 5	100	89.7693	90.3046	90.854	90.5876	-10.2307	0.596327	0.608314	-0.293188
Liechtenstein	LI00	Liechtenstein	Less - 0,1	100	100.806	101.763	102.671	103.404	0.806463	0.948722	0.892066	0.713832
Région lémanique	CH01	Switzerland	1 - 5	100	101.402	102.607	104.043	105.788	1.40161	1.18871	1.39998	1.67716
Espace Mittelland	CH02	Switzerland	1 - 5	100	100.815	101.761	102.849	103.92	0.815012	0.938566	1.06908	1.04134
Nordwestschweiz	CH03	Switzerland	1 - 5	100	100.899	101.86	103.006	104.219	0.898867	0.952326	1.12564	1.1776
Zürich	CH04	Switzerland	1 - 5	100	101.509	102.812	104.028	105.415	1.50857	1.28394	1.18323	1.33301
Ostschweiz	CH05	Switzerland	1 - 5	100	100.898	101.809	102.758	103.709	0.897562	0.903286	0.931891	0.925412
Zentralschweiz	CH06	Switzerland	0,5 - 1	100	101.199	102.3	103.413	104.521	1.19872	1.08843	1.08774	1.0711
Ticino	CH07	Switzerland	0,1 - 0,5	100	100.183	101.363	102.796	104.097	0.182681	1.17773	1.4141	1.26578
İstanbul	TR10	Türkiye	Above - 10	100	102.709	104.998	107.047	109.043	2.70944	2.22863	1.95141	1.86427
Tekirdağ, Edirne, Kırklareli	TR21	Türkiye	1 - 5	100	101.894	104.265	105.723	107.618	1.89353	2.32694	1.39845	1.79266
Balıkesir, Çanakkale	TR22	Türkiye	1 - 5	100	100.704	101.062	101.809	103.232	0.703534	0.35639	0.738351	1.39855
İzmir	TR31	Türkiye	1 - 5	100	101.24	101.964	103.19	104.567	1.23989	0.71532	1.20243	1.33407
Aydın, Denizli, Muğla	TR32	Türkiye	1 - 5	100	101.319	102.587	103.896	105.86	1.31937	1.25123	1.27632	1.88971
Manisa, Afyonkarahisar, Kütahya, Uşak	TR33	Türkiye	1 - 5	100	100.029	99.3608	100.075	100.571	0.0293954	-0.668398	0.718592	0.495534
Bursa, Eskişehir, Bilecik	TR41	Türkiye	1 - 5	100	101.817	103.036	104.618	106.416	1.81724	1.19702	1.53513	1.71897
Kocaeli, Sakarya, Düzce, Bolu, Yalova	TR42	Türkiye	1 - 5	100	101.899	103.92	105.989	108.257	1.89853	1.98401	1.99108	2.13952
Ankara	TR51	Türkiye	1 - 5	100	102.548	104.605	106.242	108.2	2.54806	2.00594	1.56436	1.84334
Konya, Karaman	TR52	Türkiye	1 - 5	100	101.074	101.996	102.994	104.368	1.07387	0.912296	0.978101	1.33478
Antalya, Isparta, Burdur	TR61	Türkiye	1 - 5	100	102.145	103.623	106.05	108.602	2.14453	1.4477	2.3415	2.40669
Adana, Mersin	TR62	Türkiye	1 - 5	100	100.99	102.004	103.056	104.191	0.990151	1.00347	1.03214	1.10089
Hatay, Kahramanmaraş, Osmaniye	TR63	Türkiye	1 - 5	100	100.941	101.517	102.59	103.876	0.940523	0.571165	1.05676	1.2539
Kırıkkale, Aksaray, Niğde, Nevşehir, Kırşehir	TR71	Türkiye	1 - 5	100	99.6948	99.8619	100.343	100.573	-0.30519	0.167618	0.482158	0.228732
Kayseri, Sivas, Yozgat	TR72	Türkiye	1 - 5	100	100.46	100.433	100.76	101.322	0.459809	-0.0267386	0.325311	0.558588
Zonguldak, Karabük, Bartın	TR81	Türkiye	1 - 5	100	99.6411	98.9154	98.9897	98.9619	-0.358893	-0.728305	0.0751152	-0.0281226
Kastamonu, Çankırı, Sinop	TR82	Türkiye	0,5 - 1	100	99.5985	99.7661	101.349	102.119	-0.401543	0.168305	1.58685	0.759263
Samsun, Tokat, Çorum, Amasya	TR83	Türkiye	1 - 5	100	99.6022	99.1877	99.1309	99.114	-0.397834	-0.416168	-0.0572148	-0.0170822
Trabzon, Ordu, Giresun, Rize, Artvin, Gümüşhane	TR90	Türkiye	1 - 5	100	99.7303	100.308	101.113	101.541	-0.269653	0.578761	0.803156	0.422952
Erzurum, Erzincan, Bayburt	TRA1	Türkiye	1 - 5	100	100.5	100.661	100.168	99.965	0.499519	0.160277	-0.489713	-0.202322
Ağrı, Kars, Iğdır, Ardahan	TRA2	Türkiye	1 - 5	100	100.956	101.864	101.323	100.639	0.95571	0.899832	-0.531572	-0.674528
Malatya, Elazığ, Bingöl, Tunceli	TRB1	Türkiye	1 - 5	100	101.152	102.649	103.2	103.723	1.15189	1.48052	0.536543	0.506352
Van, Muş, Bitlis, Hakkari	TRB2	Türkiye	1 - 5	100	100.842	102.332	103.493	104.202	0.842327	1.47717	1.13446	0.684927
Gaziantep, Adıyaman, Kilis	TRC1	Türkiye	1 - 5	100	102.254	104.437	106.492	108.521	2.2542	2.13444	1.96808	1.90482
Şanlıurfa, Diyarbakır	TRC2	Türkiye	1 - 5	100	102.507	105.068	107.002	109.003	2.50668	2.49884	1.84026	1.86989
Mardin, Batman, Şırnak, Siirt	TRC3	Türkiye	1 - 5	100	102.202	104.717	106.227	107.967	2.20202	2.46084	1.44203	1.63808
Brest (Брестская область)	n.a.	Belarus	1 - 5	100	99.7208	99.5634	99.4596	99.4059	-0.27917	-0.157921	-0.104249	-0.0539782
Vitebsk (Витебская область)	n.a.	Belarus	1 - 5	100	99.3758	98.8128	98.3233	97.9357	-0.624184	-0.566526	-0.495438	-0.394175
Gomel (Гомельская область)	n.a.	Belarus	1 - 5	100	99.6695	99.4155	99.2728	99.1441	-0.330527	-0.254826	-0.143487	-0.129674
Grodno (Гродненская область)	n.a.	Belarus	1 - 5	100	99.5274	99.1765	98.8817	98.6103	-0.472581	-0.352593	-0.297226	-0.274452
Minsk (Минская область)	n.a.	Belarus	1 - 5	100	99.4243	99.0853	99.0535	99.2654	-0.575687	-0.341018	-0.0320798	0.213934
Mogilev (Могилевская область)	n.a.	Belarus	1 - 5	100	99.213	98.6776	98.3344	98.0782	-0.787041	-0.539618	-0.347786	-0.260586
Minsk (Минск область)	n.a.	Belarus	1 - 5	100	101.117	102.112	103.102	104.105	1.11657	0.98421	0.969335	0.973109
Vinnytsya (Винницкая область)	n.a.	Ukraine	1 - 5	100	99.4381	98.8217	98.3429	97.8399	-0.561925	-0.619892	-0.484484	-0.511493
Volyn (Волынская область)	n.a.	Ukraine	1 - 5	100	100.053	100.261	100.387	100.532	0.0531551	0.208168	0.125084	0.144148
Dnipropetrovsk (Днепропетровская область)	n.a.	Ukraine	1 - 5	100	99.4386	98.7925	98.3781	97.913	-0.561424	-0.649764	-0.419433	-0.472713
Donetsk (Донецкая область)	n.a.	Ukraine	1 - 5	100	99.2504	98.3066	97.6436	96.7634	-0.749645	-0.950932	-0.674367	-0.901438
Zhytomyr (Житомирская область)	n.a.	Ukraine	1 - 5	100	99.4768	98.8763	98.464	97.9583	-0.523165	-0.603729	-0.416994	-0.51355
Zakarpattya (Закарпатская область)	n.a.	Ukraine	1 - 5	100	100.207	100.622	100.863	101.072	0.207173	0.414372	0.239502	0.207072
Zaporizhzhya (Запорожская область)	n.a.	Ukraine	1 - 5	100	99.4351	98.7562	98.3145	97.7844	-0.564929	-0.682699	-0.447302	-0.539174
Ivano-Frankivsk (Ивано-Франковская область)	n.a.	Ukraine	1 - 5	100	99.9318	100.027	100.092	100.121	-0.0681571	0.0948038	0.0651702	0.0289457
Kyiv (Киевская область)	n.a.	Ukraine	1 - 5	100	99.7768	99.9652	100.139	100.349	-0.223249	0.188873	0.174338	0.208841
Kirovohrad (Кировоградская область)	n.a.	Ukraine	1 - 5	100	99.2369	98.1704	97.443	96.7255	-0.76311	-1.07473	-0.740889	-0.736332
Luhansk (Луганская область)	n.a.	Ukraine	1 - 5	100	99.1295	98.0112	97.2927	96.505	-0.870484	-1.12817	-0.733021	-0.809609
Lviv (Львовская область)	n.a.	Ukraine	1 - 5	100	99.8065	99.6682	99.6211	99.5623	-0.193546	-0.138544	-0.0472292	-0.0590644
Mykolayiv (Николаевская область)	n.a.	Ukraine	1 - 5	100	99.4742	98.8715	98.4595	98.0811	-0.525807	-0.60585	-0.416738	-0.38432
Odesa (Одесская область)	n.a.	Ukraine	1 - 5	100	99.9126	100.049	100.221	100.25	-0.0874285	0.1367	0.171426	0.0292178
Poltava (Полтавская область)	n.a.	Ukraine	1 - 5	100	99.2116	98.2309	97.5972	96.9701	-0.788449	-0.988435	-0.645161	-0.642515
Rivne (Ровненская область)	n.a.	Ukraine	1 - 5	100	100.081	100.343	100.542	100.725	0.080927	0.261412	0.199031	0.181363
Sumy (Сумская область)	n.a.	Ukraine	1 - 5	100	99.0972	97.9623	97.1344	96.2895	-0.90281	-1.14521	-0.845095	-0.869871
Ternopil (Тернопольская область)	n.a.	Ukraine	1 - 5	100	99.5638	99.1094	98.7787	98.4388	-0.436159	-0.45643	-0.333673	-0.34409
Kharkiv (Харьковская область)	n.a.	Ukraine	1 - 5	100	99.4975	99.0978	99.0075	98.7727	-0.502479	-0.401762	-0.0911311	-0.237157
Kherson (Херсонская область)	n.a.	Ukraine	1 - 5	100	99.5284	98.8721	98.3781	97.9024	-0.471582	-0.659391	-0.49963	-0.483541
Khmelnytskiy (Хмельницкая область)	n.a.	Ukraine	1 - 5	100	99.4853	98.7662	98.2712	97.7913	-0.514715	-0.722852	-0.501101	-0.488363
Cherkasy (Черкасская область)	n.a.	Ukraine	1 - 5	100	99.2452	98.3239	97.652	96.9955	-0.754787	-0.928306	-0.683371	-0.672256
Chernivtsi (Черниговская область)	n.a.	Ukraine	0,5 - 1	100	99.99	100.212	100.389	100.544	-0.00995264	0.221966	0.176561	0.154219
Chernihiv (Черновицкая область)	n.a.	Ukraine	1 - 5	100	98.9695	97.6571	96.6744	95.6827	-1.03048	-1.32607	-1.00628	-1.02583
City of Kyiv (Киев)	n.a.	Ukraine	1 - 5	100	100.508	101.594	102.574	103.342	0.507574	1.08072	0.964801	0.749064
Autonomous Republic of Crimea (Крым)	n.a.	Russia	1 - 5	100	99.9097	99.9468	100.054	96.6313	-0.0902732	0.0370791	0.106919	-3.42051
Sevastopol agglomeration (Севастополь)	n.a.	Russia	0,1 - 0,5	100	100.479	100.479	101.11	103.746	0.479399	0	0.627779	2.60645
Belgorod (Белгородская область)	n.a.	Russia	1 - 5	100	100.137	100.418	100.679	100.907	0.137067	0.280276	0.259994	0.226904
Bryansk (Брянская область)	n.a.	Russia	1 - 5	100	99.1412	98.2981	97.4393	96.6352	-0.858771	-0.850461	-0.87364	-0.825254
Vladimir (Владимирская область)	n.a.	Russia	1 - 5	100	99.3774	98.7132	98.063	97.5095	-0.622622	-0.668291	-0.658771	-0.564374
Voronezh (Воронежская область)	n.a.	Russia	1 - 5	100	99.9272	99.8287	99.7773	99.7944	-0.0728083	-0.0985771	-0.0514823	0.0171696
Ivanovo (Ивановская область)	n.a.	Russia	1 - 5	100	99.3608	98.8345	98.3269	97.7535	-0.639158	-0.529751	-0.513552	-0.583118
Kaluga (Калужская область)	n.a.	Russia	1 - 5	100	99.6641	99.4862	99.3084	99.5455	-0.335935	-0.178448	-0.178767	0.238782
Kostroma (Костромская область)	n.a.	Russia	0,5 - 1	100	99.1638	98.5964	98.1932	97.8647	-0.836195	-0.572203	-0.408905	-0.33455
Kursk (Курская область)	n.a.	Russia	1 - 5	100	99.4072	99.1241	99.0091	98.9295	-0.592763	-0.284799	-0.11603	-0.0804218
Lipetsk (Липецкая область)	n.a.	Russia	1 - 5	100	99.5317	99.1145	98.8591	98.6718	-0.468284	-0.419162	-0.25771	-0.189475
Moscow (Московская область)	n.a.	Russia	5 - 10	100	101.234	99.0998	100.364	101.657	1.23422	-2.10838	1.27542	1.28898
Orlov (Орловская область)	n.a.	Russia	0,5 - 1	100	99.2399	98.6192	97.9098	97.2384	-0.760071	-0.625479	-0.719332	-0.685729
Ryazan (Рязанская область)	n.a.	Russia	1 - 5	100	99.4208	99.1096	98.7811	98.3835	-0.579184	-0.313016	-0.331444	-0.402555
Smolensk (Смоленская область)	n.a.	Russia	0,5 - 1	100	99.3724	98.9776	98.3399	97.8135	-0.627594	-0.39727	-0.644304	-0.535255
Tambov (Тамбовская область)	n.a.	Russia	1 - 5	100	99.2144	98.5841	97.9538	97.3509	-0.785603	-0.635301	-0.639362	-0.615499
Tver (Тверская область)	n.a.	Russia	1 - 5	100	99.153	98.5637	97.9377	97.238	-0.847021	-0.594265	-0.635182	-0.714447
Tula (Тульская область)	n.a.	Russia	1 - 5	100	99.3579	98.7801	98.0417	97.4318	-0.642055	-0.581583	-0.747481	-0.622135
Yaroslavl (Ярославская область)	n.a.	Russia	1 - 5	100	99.6394	99.6629	99.6943	99.6943	-0.360615	0.0236035	0.0314639	0
City of Moscow (г. Москва)	n.a.	Russia	Above - 10	100	101.007	103.983	105.08	106.031	1.00684	2.94636	1.05554	0.905022
Republic of Karelia (Республика Карелия)	n.a.	Russia	0,5 - 1	100	99.2876	98.854	98.4513	98.1106	-0.712405	-0.436749	-0.407332	-0.346075
Republic of Komi (Республика Коми)	n.a.	Russia	0,5 - 1	100	98.7743	97.7473	96.7756	95.8701	-1.22571	-1.03969	-0.994126	-0.935646
Nenets Autonomous Okrug (Ненецкий автономный округ)	n.a.	Russia	Less - 0,1	100	100.475	101.188	101.9	102.613	0.475059	0.70922	0.704225	0.699301
Arkhangelsk Region without Autonomous Okrug (Архангельская область без автономного округа)	n.a.	Russia	1 - 5	100	98.974	97.9985	97.0566	96.2409	-1.02599	-0.98564	-0.961126	-0.840482
Vologda (Вологодская область)	n.a.	Russia	1 - 5	100	99.5933	99.3858	99.17	98.9542	-0.406707	-0.208351	-0.217137	-0.21761
Kaliningrad (Калининградская область)	n.a.	Russia	0,5 - 1	100	100.436	101.127	101.989	102.744	0.436077	0.688341	0.851914	0.740432
Leningrad (Ленинградская область)	n.a.	Russia	1 - 5	100	100.847	101.799	102.676	103.388	0.847111	0.944271	0.860832	0.694168
Murmansk (Мурманская область)	n.a.	Russia	0,5 - 1	100	99.2596	98.4063	97.3397	96.4613	-0.740369	-0.859671	-1.08391	-0.902411
Novgorod (Новгородская область)	n.a.	Russia	0,5 - 1	100	99.2298	98.6797	98.1138	97.5479	-0.770198	-0.554412	-0.573431	-0.576738
Pskov (Псковская область)	n.a.	Russia	0,5 - 1	100	98.8915	98.1673	97.3988	96.6302	-1.10848	-0.732327	-0.782897	-0.789074
City of St. Petersburg (г. Санкт-Петербург)	n.a.	Russia	5 - 10	100	101.237	102.559	104.396	106.077	1.23713	1.30524	1.79137	1.61024
Republic of Adygea (Республика Адыгея)	n.a.	Russia	0,1 - 0,5	100	100.318	100.841	101.273	101.819	0.318327	0.521306	0.42841	0.538841
Republic of Kalmykia (Республика Калмыкия)	n.a.	Russia	0,1 - 0,5	100	99.4815	98.6519	97.8569	97.2347	-0.518493	-0.833912	-0.805886	-0.635818
Krasnodar (Краснодарский край)	n.a.	Russia	5 - 10	100	100.672	101.632	102.779	103.958	0.672143	0.952979	1.12863	1.14771
Astrakhan (Астраханская область)	n.a.	Russia	1 - 5	100	100.188	100.386	100.465	100.831	0.188026	0.19755	0.0788644	0.36446
Volgograd (Волгоградская область)	n.a.	Russia	1 - 5	100	99.6323	99.1612	98.6671	98.1806	-0.367703	-0.472859	-0.498281	-0.493012
Rostov (Ростовская область)	n.a.	Russia	1 - 5	100	99.7173	99.4766	99.3014	99.1542	-0.28271	-0.241336	-0.176156	-0.148232
Republic of Dagestan (Республика Дагестан)	n.a.	Russia	1 - 5	100	101.065	101.615	102.196	102.96	1.06519	0.544092	0.571779	0.747885
Republic of Ingushetia (Республика Ингушетия)	n.a.	Russia	0,1 - 0,5	100	102.275	105.64	108.351	110.966	2.27548	3.28994	2.56645	2.41287
Kabardino-Balkaria Republic (Кабардино-Балкарская Республика)	n.a.	Russia	0,5 - 1	100	99.9651	99.9186	99.8837	99.9884	-0.0348959	-0.0465441	-0.0349243	0.10481
Karachay-Cherkess Republic (Карачаево-Черкесская Республика)	n.a.	Russia	0,1 - 0,5	100	100.105	99.4954	98.9907	98.7174	0.10513	-0.609116	-0.507185	-0.276126
Republic of North Ossetia-Alania (Республика Северная Осетия - Алания)	n.a.	Russia	0,5 - 1	100	99.8174	99.3681	99.017	98.9468	-0.182559	-0.450197	-0.353307	-0.0709119
Chechen Republic (Чеченская Республика)	n.a.	Russia	1 - 5	100	102.067	104.04	105.79	107.596	2.06733	1.93233	1.68253	1.7071
Stavropol (Ставропольский край)	n.a.	Russia	1 - 5	100	100.169	100.262	100.395	100.554	0.168968	0.0933137	0.132669	0.157559
Republic of Bashkortostan (Республика Башкортостан)	n.a.	Russia	1 - 5	100	99.9484	99.8108	99.8772	100.012	-0.0515932	-0.137653	0.0664599	0.135291
Mari El Republic (Республика Марий Эл)	n.a.	Russia	0,5 - 1	100	99.4981	99.1397	98.8672	98.6665	-0.501864	-0.360282	-0.274805	-0.203046
Republic of Mordovia (Республика Мордовия)	n.a.	Russia	0,5 - 1	100	99.1868	98.3018	97.5126	96.9266	-0.813203	-0.892211	-0.80292	-0.600932
Republic of Tatarstan (Республика Татарстан)	n.a.	Russia	1 - 5	100	100.246	100.703	101.165	101.601	0.245642	0.455827	0.459004	0.430798
Udmurt republic (Удмуртская Республика)	n.a.	Russia	1 - 5	100	99.7636	99.6782	99.6454	99.6388	-0.236407	-0.0855714	-0.0329402	-0.00659022
Chuvash Republic (Чувашская Республика)	n.a.	Russia	1 - 5	100	99.6489	99.3616	99.0823	98.8669	-0.351101	-0.288277	-0.281079	-0.217444
Perm (Пермский край)	n.a.	Russia	1 - 5	100	99.6668	99.682	99.7804	99.8296	-0.333195	0.0151958	0.0987579	0.0493302
Kirov (Кировская область)	n.a.	Russia	1 - 5	100	99.0785	98.3503	97.7187	97.1688	-0.921454	-0.735018	-0.642236	-0.562738
Nizhny Novgorod (Нижегородская область)	n.a.	Russia	1 - 5	100	99.5508	99.2825	99.0504	98.752	-0.449174	-0.269509	-0.233801	-0.301306
Orenburg (Оренбургская область)	n.a.	Russia	1 - 5	100	99.5483	99.1703	98.7971	98.4289	-0.451689	-0.379759	-0.376256	-0.372708
Penza (Пензенская область)	n.a.	Russia	1 - 5	100	99.4309	98.8762	98.3	97.8317	-0.569082	-0.55785	-0.582835	-0.47633
Samara (Самарская область)	n.a.	Russia	1 - 5	100	99.8943	99.8633	99.8198	99.8104	-0.105652	-0.0311071	-0.0435635	-0.0093391
Saratov (Саратовская область)	n.a.	Russia	1 - 5	100	99.4698	99.1533	98.9119	98.7101	-0.530189	-0.318218	-0.243416	-0.204008
Ulyanovsk (Ульяновская область)	n.a.	Russia	1 - 5	100	99.2439	98.6266	98.0634	97.6082	-0.756114	-0.621939	-0.571071	-0.464201
Moldova	n.a.	Moldova	1 - 5	100	99.9439	99.9439	99.9158	99.8316	-0.0561482	0	-0.0280899	-0.0842933
Pridnestrovian Moldavian Republic (Pridnestrovskaia Moldavskaia Respublika / Приднестровская Молдавская Республика)	n.a.	Pridnestrovie	0,5 - 1	100	99.556	98.7259	97.9344	97.529	-0.444015	-0.833818	-0.801721	-0.413956
Vatican	n.a.	Vatican	Less - 0,1	100	100.606	101.212	101.212	101.818	0.606061	0.60241	0	0.598802
Monaco	n.a.	Monaco	Less - 0,1	100	100.934	101.517	101.854	102.112	0.933641	0.578128	0.331515	0.253144
San marino	n.a.	San marino	Less - 0,1	100	100.808	101.571	102.284	102.949	0.808081	0.756351	0.702554	0.649868
Federation of Bosnia and Herzegovina (Федерация Боснии и Герцеговины)	n.a.	Bosnia and Herzegovina	1 - 5	100	99.9231	99.8217	98.8622	99.5384	-0.0768658	-0.101531	-0.961154	0.683929
Republika Srpska (Республика Сербская)	n.a.	Bosnia and Herzegovina	1 - 5	100	99.9231	99.8217	98.8622	99.5384	-0.0768658	-0.101531	-0.961154	0.683929
District of Brčko (Округ Брчко)	n.a.	Bosnia and Herzegovina	Less - 0,1	100	99.9231	99.8217	98.8622	99.5384	-0.0768658	-0.101531	-0.961154	0.683929
