# Supplementary material for: Geospatial dataset for analyzing socio-economic regional divergence of European regions
Source: Data Brief. 2018 Jul 19;19:2374–83. doi: 10.1016/j.dib.2018.07.027 (PMC6141487; doi:10.1016/j.dib.2018.07.027)
Supplement: Supplementary file 9 — Supplementary material [file mmc9.xlsx]

## Sheet: Лист1
Indicator: Gross regional product (GRP) based on purchasing power parity (PPP)
Region name	NUTS 2	Country	GRP (PPP) range for 2010 - 2014 interval, billion Euro	Growth rates (baseline is 2010), %					Annual growth rates (chain method), %
				2010	2011	2012	2013	2014	2011	2012	2013	2014
Hovedstaden	DK01	Denmark	50 - 100	100	101.089	105.298	107.578	111.461	1.08931	4.16321	2.16546	3.60969
Sjælland	DK02	Denmark	10 - 50	100	101.232	104.19	103.774	106.438	1.23203	2.92199	-0.399489	2.56698
Syddanmark	DK03	Denmark	10 - 50	100	103.022	105.119	107.277	109.126	3.02215	2.03508	2.05356	1.72281
Midtjylland	DK04	Denmark	10 - 50	100	105.089	106.434	108.233	109.738	5.08854	1.28041	1.69001	1.39054
Nordjylland	DK05	Denmark	10 - 50	100	101.74	105.043	106.049	108.011	1.74018	3.24667	0.957831	1.84975
Stockholm	SE11	Sweden	50 - 100	100	106.503	110.494	110.578	114.476	6.50266	3.74775	0.0754884	3.52516
Östra Mellansverige	SE12	Sweden	10 - 50	100	104.527	107.825	107.351	108.177	4.52674	3.15564	-0.439773	0.769231
Småland med öarna	SE21	Sweden	10 - 50	100	104.865	106.704	106.681	107.821	4.86482	1.75392	-0.0215462	1.06892
Sydsverige	SE22	Sweden	10 - 50	100	102.498	105.273	105.504	108.684	2.49809	2.70687	0.220044	3.01397
Västsverige	SE23	Sweden	50 - 100	100	104.163	105.738	106.72	110.013	4.16324	1.51164	0.929254	3.08541
Norra Mellansverige	SE31	Sweden	10 - 50	100	102.125	104.873	103.218	104.365	2.12511	2.69026	-1.57802	1.11205
Mellersta Norrland	SE32	Sweden	10 - 50	100	99.2845	100.596	98.2846	99.6514	-0.715531	1.32126	-2.29801	1.3907
Övre Norrland	SE33	Sweden	10 - 50	100	102.299	103.815	100.702	100.144	2.29878	1.48175	-2.99867	-0.553586
Lietuva	LT00	Lithuania	50 - 100	100	108.541	116.581	121.981	127.339	8.54114	7.40683	4.63233	4.39268
Länsi-Suomi	FI19	Finland	10 - 50	100	105.823	106.949	104.454	105.088	5.82342	1.06346	-2.33284	0.607217
Helsinki-Uusimaa	FI1B	Finland	50 - 100	100	101.763	102.372	103.439	104.066	1.76314	0.59856	1.04205	0.606369
Etelä-Suomi	FI1C	Finland	10 - 50	100	107.17	109.394	106.778	107.426	7.16982	2.07492	-2.39053	0.606591
Pohjois- ja Itä-Suomi	FI1D	Finland	10 - 50	100	105.297	106.843	106.216	106.859	5.29684	1.46798	-0.586681	0.605592
Åland	FI20	Finland	0,5 - 5	100	103.119	112.058	112.786	113.41	3.1185	8.66935	0.649351	0.552995
Latvija	LV00	Latvia	10 - 50	100	108.542	116.71	120.335	125.651	8.54194	7.5251	3.10632	4.41748
Eesti	EE00	Estonia	10 - 50	100	111.895	120.958	123.276	128.398	11.8948	8.09988	1.91662	4.15468
Łódzkie	PL11	Poland	10 - 50	100	106.234	112.004	113.093	117.488	6.23382	5.43147	0.972557	3.88613
Mazowieckie	PL12	Poland	100 - 500	100	106.724	113.126	115.667	120.581	6.72359	5.99865	2.24687	4.2484
Małopolskie	PL21	Poland	50 - 100	100	108.387	113.495	115.723	121.316	8.3872	4.71238	1.96349	4.83301
Śląskie	PL22	Poland	50 - 100	100	106.831	110.586	109.547	113.406	6.83142	3.51474	-0.939695	3.52224
Lubelskie	PL31	Poland	10 - 50	100	107.268	113.243	115.326	118.039	7.26812	5.57022	1.83962	2.35234
Podkarpackie	PL32	Poland	10 - 50	100	107.643	112.641	116.029	120.28	7.64309	4.64318	3.00766	3.66368
Świętokrzyskie	PL33	Poland	10 - 50	100	104.826	107.851	106.076	109.678	4.826	2.88579	-1.64607	3.39557
Podlaskie	PL34	Poland	10 - 50	100	106.497	109.608	112.712	115.917	6.49689	2.9212	2.83168	2.84357
Wielkopolskie	PL41	Poland	50 - 100	100	106.967	113.445	116.553	121.652	6.96653	6.05618	2.73979	4.3747
Zachodniopomorskie	PL42	Poland	10 - 50	100	104.709	109.855	110.437	115.393	4.70928	4.91384	0.530452	4.487
Lubuskie	PL43	Poland	10 - 50	100	104.751	110.032	111.642	117.276	4.75105	5.04107	1.46381	5.04611
Dolnośląskie	PL51	Poland	50 - 100	100	107.745	112.774	112.536	116.845	7.74468	4.66753	-0.210963	3.82943
Opolskie	PL52	Poland	10 - 50	100	105.875	109.546	110.025	114.639	5.8752	3.46734	0.437105	4.19315
Kujawsko-pomorskie	PL61	Poland	10 - 50	100	105.091	109.755	111.976	115.449	5.09131	4.43803	2.02323	3.10186
Warmińsko-mazurskie	PL62	Poland	10 - 50	100	105.84	110.395	111.589	115.903	5.83977	4.30347	1.08203	3.86549
Pomorskie	PL63	Poland	10 - 50	100	107.158	114.97	115.052	118.675	7.15828	7.28985	0.0710407	3.14893
Burgenland	AT11	Austria	5 - 10	100	103.898	111.53	114.101	116.672	3.89847	7.34472	2.30552	2.25356
Niederösterreich	AT12	Austria	10 - 50	100	104.505	109.397	110.911	112.515	4.50519	4.68107	1.38365	1.44656
Wien	AT13	Austria	50 - 100	100	102.787	106.706	108.38	110.303	2.78667	3.81273	1.56906	1.77451
Kärnten	AT21	Austria	10 - 50	100	105.337	108.732	109.081	110.607	5.33717	3.22314	0.320256	1.39972
Steiermark	AT22	Austria	10 - 50	100	104.759	110.86	111.37	114.641	4.75868	5.82431	0.459532	2.9376
Oberösterreich	AT31	Austria	10 - 50	100	105.381	110.579	112.774	115.048	5.3807	4.93288	1.9854	2.01578
Salzburg	AT32	Austria	10 - 50	100	104.506	110.798	111.23	113.601	4.50638	6.02034	0.390195	2.13087
Tirol	AT33	Austria	10 - 50	100	104.781	112.054	114.895	118.873	4.78082	6.9409	2.53604	3.46189
Vorarlberg	AT34	Austria	10 - 50	100	104.832	109.689	113.213	117.776	4.83238	4.63302	3.21282	4.03004
Région de Bruxelles-Capitale / Brussels Hoofdstedelijk Gewest	BE10	Belgium	50 - 100	100	104.469	107.224	107.042	108.96	4.4691	2.63703	-0.169655	1.79129
Antwerpen	BE21	Belgium	50 - 100	100	103.958	107.994	108.888	110.22	3.95838	3.88214	0.827471	1.22361
Limburg	BE22	Belgium	10 - 50	100	105.562	108.845	109.153	113.052	5.56208	3.1095	0.283146	3.57191
Oost-Vlaanderen	BE23	Belgium	10 - 50	100	104.068	107.425	108.771	111.338	4.06811	3.22573	1.25282	2.35981
Vlaams-Brabant	BE24	Belgium	10 - 50	100	103.148	109.096	110.696	113.751	3.14814	5.76625	1.46679	2.76
West-Vlaanderen	BE25	Belgium	10 - 50	100	103.642	107.546	109.096	111.988	3.64184	3.76652	1.44129	2.65125
Brabant Wallon	BE31	Belgium	10 - 50	100	93.9882	96.2188	98.5738	102.604	-6.01185	2.37336	2.44755	4.08814
Hainaut	BE32	Belgium	10 - 50	100	104.827	107.132	107.202	108.623	4.82716	2.19846	0.065407	1.32544
Liège	BE33	Belgium	10 - 50	100	105.379	107.909	108.032	109.978	5.37871	2.40125	0.113909	1.80085
Luxembourg	BE34	Belgium	5 - 10	100	103.729	105.139	105.325	107.996	3.72913	1.35933	0.17646	2.53655
Namur	BE35	Belgium	10 - 50	100	102.333	105.095	105.231	107.945	2.33262	2.69909	0.130015	2.57837
Stuttgart	DE11	Germany	100 - 500	100	106.314	109.258	110.443	116.359	6.31353	2.76949	1.08479	5.35625
Karlsruhe	DE12	Germany	50 - 100	100	104.913	105.965	106.023	111.214	4.9126	1.00276	0.0551555	4.89611
Freiburg	DE13	Germany	50 - 100	100	106.321	107.95	109.387	115.002	6.32087	1.53274	1.33089	5.13321
Tübingen	DE14	Germany	50 - 100	100	106.691	108.23	109.465	115.171	6.69116	1.44218	1.14116	5.21281
Oberbayern	DE21	Germany	100 - 500	100	107.556	110.957	113.899	119.076	7.55649	3.16155	2.6514	4.54511
Niederbayern	DE22	Germany	10 - 50	100	106.791	107.284	108.71	113.553	6.79083	0.462036	1.32922	4.45482
Oberpfalz	DE23	Germany	10 - 50	100	106.761	109.207	109.862	114.911	6.76108	2.29105	0.600028	4.59568
Oberfranken	DE24	Germany	10 - 50	100	105.741	107.776	107.94	112.818	5.74078	1.92469	0.151827	4.51947
Mittelfranken	DE25	Germany	50 - 100	100	105.668	108.995	109.349	114.309	5.66838	3.14817	0.324831	4.53619
Unterfranken	DE26	Germany	10 - 50	100	107.851	109.605	109.712	114.658	7.85104	1.62655	0.0971413	4.50806
Schwaben	DE27	Germany	50 - 100	100	106.752	110.345	111.944	116.96	6.75211	3.36584	1.4493	4.48052
Berlin	DE30	Germany	100 - 500	100	105.282	106.742	108.272	114.151	5.28162	1.38669	1.43402	5.42996
Brandenburg	DE40	Germany	50 - 100	100	103.417	105.596	106.953	110.796	3.41725	2.107	1.2853	3.59316
Bremen	DE50	Germany	10 - 50	100	104.022	108.715	108.878	113.013	4.0219	4.51204	0.149979	3.79733
Hamburg	DE60	Germany	50 - 100	100	101.835	103.704	104.494	109.432	1.83479	1.83528	0.761899	4.7256
Darmstadt	DE71	Germany	100 - 500	100	104.157	104.786	106.137	110.645	4.15708	0.603502	1.28959	4.24715
Gießen	DE72	Germany	10 - 50	100	104.24	104.636	105.951	110.579	4.23961	0.38011	1.2565	4.36867
Kassel	DE73	Germany	10 - 50	100	103.231	104.728	106.958	111.468	3.23062	1.45081	2.12865	4.21685
Mecklenburg-Vorpommern	DE80	Germany	10 - 50	100	103.881	104.518	105.308	109.675	3.88134	0.612745	0.75631	4.14675
Braunschweig	DE91	Germany	50 - 100	100	109.15	111.154	116.454	121.409	9.1499	1.83611	4.76797	4.25476
Hannover	DE92	Germany	50 - 100	100	105.661	107.205	107.711	111.722	5.66092	1.46131	0.471656	3.72444
Lüneburg	DE93	Germany	10 - 50	100	104.992	108.851	109.585	113.559	4.99159	3.67582	0.674597	3.6266
Weser-Ems	DE94	Germany	50 - 100	100	105.274	107.685	107.731	111.802	5.27374	2.29094	0.0418101	3.77945
Düsseldorf	DEA1	Germany	100 - 500	100	104.004	105.76	106.104	110.426	4.00446	1.68841	0.325194	4.07277
Köln	DEA2	Germany	100 - 500	100	103.985	104.977	105.818	110.511	3.98451	0.954763	0.800543	4.43541
Münster	DEA3	Germany	50 - 100	100	104.58	106.596	106.57	110.841	4.57956	1.92836	-0.0242722	4.00723
Detmold	DEA4	Germany	50 - 100	100	106.356	109.145	110.073	114.316	6.35605	2.6225	0.849771	3.85521
Arnsberg	DEA5	Germany	100 - 500	100	105.106	106.391	106.473	110.535	5.10644	1.22175	0.0773235	3.81513
Koblenz	DEB1	Germany	10 - 50	100	104.842	106.409	106.658	110.749	4.84214	1.49465	0.233791	3.83533
Trier	DEB2	Germany	10 - 50	100	106.567	108.568	111.484	115.829	6.56702	1.87783	2.68583	3.89772
Rheinhessen-Pfalz	DEB3	Germany	50 - 100	100	105.101	108.135	107.988	111.901	5.10122	2.88682	-0.135867	3.62279
Saarland	DEC0	Germany	10 - 50	100	106.359	107.73	106.955	111.257	6.35872	1.28899	-0.719424	4.02254
Dresden	DED2	Germany	10 - 50	100	104	106.156	109.214	114.472	4.00011	2.07331	2.88013	4.81434
Chemnitz	DED4	Germany	10 - 50	100	104.716	105.751	105.461	110.766	4.71624	0.98784	-0.273533	5.02952
Leipzig	DED5	Germany	10 - 50	100	106.911	111.675	115.666	120.81	6.91085	4.45621	3.57378	4.44751
Sachsen-Anhalt	DEE0	Germany	50 - 100	100	101.568	105.195	105.645	108.498	1.56829	3.57093	0.427606	2.70047
Schleswig-Holstein	DEF0	Germany	50 - 100	100	103.991	108.28	109.219	114.009	3.99132	4.12409	0.86686	4.38609
Thüringen	DEG0	Germany	10 - 50	100	105.981	107.706	108.411	113.099	5.98093	1.62814	0.654474	4.32415
Galicia	ES11	Spain	50 - 100	100	98.6219	97.4103	97.3542	99.1708	-1.37811	-1.22854	-0.0575374	1.86596
Principado de Asturias	ES12	Spain	10 - 50	100	98.9559	96.2471	93.3205	95.4702	-1.04406	-2.73739	-3.04079	2.30366
Cantabria	ES13	Spain	10 - 50	100	98.886	97.0905	94.4082	97.1198	-1.11396	-1.81576	-2.76268	2.87222
País Vasco	ES21	Spain	50 - 100	100	99.9614	99.7309	98.0407	101.347	-0.0386426	-0.230514	-1.69482	3.37216
Comunidad Foral de Navarra	ES22	Spain	10 - 50	100	100.535	98.7694	98.4657	101.354	0.535475	-1.75663	-0.307564	2.93349
La Rioja	ES23	Spain	5 - 10	100	99.4721	98.1701	97.3842	101.243	-0.527859	-1.30896	-0.800574	3.9629
Aragón	ES24	Spain	10 - 50	100	99.3006	97.2488	97.7679	100.183	-0.699415	-2.06625	0.533783	2.47031
Comunidad de Madrid	ES30	Spain	100 - 500	100	101.241	102.329	100.86	104.032	1.24135	1.07415	-1.43493	3.1447
Castilla y León	ES41	Spain	50 - 100	100	99.8613	98.9476	96.6076	98.9341	-0.138741	-0.914929	-2.36487	2.40814
Castilla-La Mancha	ES42	Spain	10 - 50	100	99.5639	98.2891	96.7172	97.5966	-0.436106	-1.28035	-1.59926	0.909249
Extremadura	ES43	Spain	10 - 50	100	98.1436	96.0004	96.2246	98.4773	-1.85639	-2.18373	0.233569	2.34108
Cataluña	ES51	Spain	100 - 500	100	99.1798	99.0924	98.4137	101.739	-0.820172	-0.0881029	-0.684916	3.37914
Comunidad Valenciana	ES52	Spain	100 - 500	100	99.0961	97.166	96.5138	99.9752	-0.90393	-1.94764	-0.671249	3.58642
Illes Balears	ES53	Spain	10 - 50	100	100.1	101.281	101.597	105.541	0.100481	1.17947	0.311802	3.88188
Andalucía	ES61	Spain	100 - 500	100	99.7202	98.4805	97.6867	99.955	-0.279838	-1.24313	-0.806088	2.32201
Región de Murcia	ES62	Spain	10 - 50	100	98.0685	97.6822	98.1021	100.588	-1.93147	-0.393903	0.429849	2.53381
Kypros	CY00	Cyprus	10 - 50	100	98.5887	97.1171	90.0562	88.6403	-1.41126	-1.49268	-7.27055	-1.57225
Közép-Magyarország	HU10	Hungary	50 - 100	100	101.711	101.845	104.742	108.784	1.71117	0.131569	2.84449	3.85889
Közép-Dunántúl	HU21	Hungary	10 - 50	100	105.489	104.212	108.68	114.45	5.48889	-1.21007	4.28711	5.3089
Nyugat-Dunántúl	HU22	Hungary	10 - 50	100	105.744	104.821	108.333	118.16	5.7438	-0.872347	3.34996	9.0713
Dél-Dunántúl	HU23	Hungary	10 - 50	100	102.734	102.972	105.468	107.812	2.73411	0.231825	2.42391	2.22202
Észak-Magyarország	HU31	Hungary	10 - 50	100	102.683	102.885	107.797	114.694	2.68315	0.196592	4.77436	6.39825
Észak-Alföld	HU32	Hungary	10 - 50	100	105.264	106.984	107.461	112.551	5.26384	1.63423	0.445649	4.73649
Dél-Alföld	HU33	Hungary	10 - 50	100	106.363	107.941	112.562	118.732	6.36292	1.48382	4.28052	5.48154
Bratislavský kraj	SK01	Slovakia	10 - 50	100	100.328	102.997	108.535	112.442	0.328262	2.65972	5.37697	3.60012
Západné Slovensko	SK02	Slovakia	10 - 50	100	103.392	107.882	108.544	112.973	3.39152	4.34365	0.613197	4.08023
Stredné Slovensko	SK03	Slovakia	10 - 50	100	99.6428	104.083	106.887	111.57	-0.357231	4.45651	2.6933	4.38193
Východné Slovensko	SK04	Slovakia	10 - 50	100	102.899	108.467	110.789	116.82	2.89862	5.41167	2.14063	5.44361
Северозападен (Severozapaden)	BG31	Bulgaria	5 - 10	100	100.371	101.838	100.854	105.804	0.370788	1.46161	-0.965648	4.90729
Северен централен (Severen tsentralen)	BG32	Bulgaria	5 - 10	100	100.681	105.626	107.299	113.962	0.681078	4.91176	1.58396	6.20947
Североизточен (Severoiztochen)	BG33	Bulgaria	5 - 10	100	101.958	107.3	106.924	113.903	1.95775	5.23975	-0.350479	6.52736
Югоизточен (Yugoiztochen)	BG34	Bulgaria	10 - 50	100	100.226	106.88	108.098	113.278	0.226044	6.63856	1.14023	4.79134
Югозападен (Yugozapaden)	BG41	Bulgaria	10 - 50	100	102.718	103.591	103.304	107.334	2.7184	0.849541	-0.276851	3.90091
Южен централен (Yuzhen tsentralen)	BG42	Bulgaria	10 - 50	100	100.355	104.601	103.676	104.304	0.355225	4.23115	-0.884536	0.605578
Île de France	FR10	France	Above - 500	100	101.293	103.325	106.589	108.694	1.29268	2.00677	3.1588	1.97465
Champagne-Ardenne	FR21	France	10 - 50	100	107.099	104.219	105.746	109.086	7.09886	-2.68868	1.46526	3.1584
Picardie	FR22	France	10 - 50	100	103.461	104.272	104.56	103.855	3.46085	0.78438	0.27539	-0.673449
Haute-Normandie	FR23	France	10 - 50	100	103.785	104.762	106.817	108.685	3.78548	0.941124	1.961	1.74942
Centre-Val de Loire	FR24	France	50 - 100	100	103.617	104.009	106.136	107.108	3.61726	0.378162	2.04491	0.915715
Basse-Normandie	FR25	France	10 - 50	100	104.115	103.097	105.106	106.447	4.1154	-0.977843	1.94815	1.2759
Bourgogne	FR26	France	10 - 50	100	104.149	103.885	106.279	108.553	4.1486	-0.253485	2.30532	2.13931
Nord - Pas-de-Calais	FR30	France	50 - 100	100	104.199	103.654	105.71	106.716	4.19889	-0.523266	1.98369	0.951814
Lorraine	FR41	France	50 - 100	100	102.963	101.958	103.563	104.334	2.96319	-0.97647	1.57416	0.744358
Alsace	FR42	France	10 - 50	100	104.28	103.802	106.161	107.101	4.28044	-0.459056	2.27277	0.885672
Franche-Comté	FR43	France	10 - 50	100	103.53	99.5206	99.9009	99.0451	3.53025	-3.87294	0.382196	-0.856667
Pays de la Loire	FR51	France	50 - 100	100	105.809	106.851	110.159	112.538	5.80908	0.98513	3.09513	2.16041
Bretagne	FR52	France	50 - 100	100	104.922	106.067	108.216	110.222	4.92211	1.09079	2.02643	1.85334
Poitou-Charentes	FR53	France	10 - 50	100	104.6	106.705	109.599	111.17	4.60017	2.01208	2.71234	1.43373
Aquitaine	FR61	France	50 - 100	100	104.99	105.951	107.684	108.282	4.98982	0.915898	1.6351	0.555291
Midi-Pyrénées	FR62	France	50 - 100	100	105.137	108.38	111.885	114.574	5.13703	3.08431	3.23445	2.4027
Limousin	FR63	France	10 - 50	100	102.88	102.986	105.402	107.103	2.87965	0.102953	2.34621	1.61412
Rhône-Alpes	FR71	France	100 - 500	100	104.916	105.639	108.59	110.318	4.91588	0.688985	2.7942	1.59081
Auvergne	FR72	France	10 - 50	100	104.711	104.688	107.035	107.555	4.71125	-0.022577	2.24208	0.485912
Languedoc-Roussillon	FR81	France	50 - 100	100	104.625	105.019	107.847	109.789	4.62484	0.376641	2.69311	1.80037
Provence-Alpes-Côte d'Azur	FR82	France	100 - 500	100	102.533	105.138	107.602	109.216	2.53283	2.54073	2.34332	1.49992
Corse	FR83	France	5 - 10	100	104.482	105.376	109.504	113.05	4.48227	0.855281	3.91708	3.23834
Malta	MT00	Malta	5 - 10	100	100.81	104.149	107.688	111.804	0.809851	3.31242	3.39795	3.82198
Norte	PT11	Portugal	50 - 100	100	99.1676	101.285	101.883	105.252	-0.83241	2.13545	0.59025	3.30647
Algarve	PT15	Portugal	5 - 10	100	98.2537	100.384	99.9561	103.569	-1.74629	2.16857	-0.426696	3.61499
Centro (PT)	PT16	Portugal	10 - 50	100	98.6561	100.283	100.263	103.315	-1.3439	1.64912	-0.0196353	3.04407
Área Metropolitana de Lisboa	PT17	Portugal	50 - 100	100	98.4917	97.6641	97.3165	100.567	-1.50827	-0.840263	-0.356001	3.34
Alentejo	PT18	Portugal	10 - 50	100	98.5188	98.2871	96.827	100.035	-1.48122	-0.235143	-1.48561	3.31327
Praha	CZ01	Czech Republic	50 - 100	100	101.402	101.612	103.415	107	1.40171	0.207616	1.77436	3.46598
Střední Čechy	CZ02	Czech Republic	10 - 50	100	107.976	110.308	112.243	120.808	7.97629	2.15961	1.75439	7.63048
Jihozápad	CZ03	Czech Republic	10 - 50	100	104.201	104.511	109.151	115.027	4.20091	0.297984	4.43901	5.38404
Severozápad	CZ04	Czech Republic	10 - 50	100	102.992	103.053	103.818	106.7	2.99246	0.0587513	0.741966	2.77645
Severovýchod	CZ05	Czech Republic	10 - 50	100	105.087	104.402	106.738	113.011	5.08707	-0.651648	2.23763	5.87675
Jihovýchod	CZ06	Czech Republic	10 - 50	100	106.678	109.88	114.843	118.625	6.67795	3.00183	4.51664	3.29281
Střední Morava	CZ07	Czech Republic	10 - 50	100	106.253	106.948	109.019	116.886	6.25279	0.654389	1.93647	7.21607
Moravskoslezsko	CZ08	Czech Republic	10 - 50	100	107.439	108.406	106.595	111.324	7.43919	0.899517	-1.66993	4.43589
Border, Midland and Western	IE01	Ireland	10 - 50	100	107.635	107.095	108.403	112.568	7.63532	-0.502177	1.22119	3.84253
Southern and Eastern	IE02	Ireland	100 - 500	100	104.253	106.067	107.188	112.842	4.2534	1.73967	1.05653	5.27484
Jadranska Hrvatska	HR03	Croatia	10 - 50	100	103.074	106.044	106.019	107.45	3.07366	2.88149	-0.0232623	1.34953
Kontinentalna Hrvatska	HR04	Croatia	10 - 50	100	104.249	106.083	104.975	106.346	4.24889	1.75897	-1.04448	1.30629
Groningen	NL11	Netherlands	10 - 50	100	104.758	112.431	116.814	101.858	4.75763	7.32462	3.89836	-12.8032
Friesland (NL)	NL12	Netherlands	10 - 50	100	105.728	105.876	106.287	106.275	5.72806	0.139852	0.388609	-0.012097
Drenthe	NL13	Netherlands	10 - 50	100	103.23	103.751	106.512	107.905	3.23022	0.504967	2.66041	1.30777
Overijssel	NL21	Netherlands	10 - 50	100	104.451	102.402	102.963	105.815	4.451	-1.96209	0.548361	2.76999
Gelderland	NL22	Netherlands	50 - 100	100	104.815	103.505	104.276	106.99	4.81498	-1.24935	0.744509	2.60252
Flevoland	NL23	Netherlands	10 - 50	100	102.353	102.632	103.172	106.094	2.35271	0.273198	0.526118	2.83178
Utrecht	NL31	Netherlands	50 - 100	100	101.776	102.297	103.274	106.23	1.77551	0.512409	0.955383	2.86215
Noord-Holland	NL32	Netherlands	100 - 500	100	102.383	103.358	105.611	108.521	2.38335	0.951677	2.18011	2.75513
Zuid-Holland	NL33	Netherlands	100 - 500	100	100.724	102.102	102.294	105.299	0.723565	1.36893	0.187916	2.93744
Zeeland	NL34	Netherlands	10 - 50	100	103.585	102.888	102.35	103.983	3.58494	-0.672948	-0.522648	1.59564
Noord-Brabant	NL41	Netherlands	50 - 100	100	104.384	104.975	105.856	109.215	4.38385	0.566514	0.839305	3.17273
Limburg (NL)	NL42	Netherlands	10 - 50	100	103.904	102.922	104.216	107.641	3.90419	-0.945553	1.25717	3.28722
Nord-Vest	RO11	Romania	10 - 50	100	101.205	112.722	112.507	117.769	1.20536	11.3796	-0.190511	4.67644
Centru	RO12	Romania	10 - 50	100	102.235	113.317	111.034	116.077	2.2346	10.8403	-2.01499	4.54232
Nord-Est	RO21	Romania	10 - 50	100	100.765	109.693	109.927	114.799	0.765031	8.86006	0.213292	4.43243
Sud-Est	RO22	Romania	10 - 50	100	103.479	114.517	119.85	124.844	3.4789	10.6674	4.65616	4.1673
Sud - Muntenia	RO31	Romania	10 - 50	100	103.481	106.678	109.935	114.258	3.48108	3.08968	3.05263	3.93258
Bucureşti - Ilfov	RO32	Romania	50 - 100	100	110.939	116.038	117.708	123.673	10.9388	4.59677	1.43869	5.06807
Sud-Vest Oltenia	RO41	Romania	10 - 50	100	103.811	109.583	106.886	111.38	3.81139	5.55924	-2.46067	4.20458
Vest	RO42	Romania	10 - 50	100	102.808	108.766	106.435	111.319	2.80838	5.79535	-2.14337	4.58836
Aττική (Attiki)	EL30	Greece	5 - 10	100	87.7924	86.0128	84.1532	83.3933	-12.2076	-2.0271	-2.16204	-0.902935
Βόρειο Αιγαίο (Voreio Aigaio)	EL41	Greece	10 - 50	100	91.7126	88.7583	88.931	88.428	-8.28738	-3.22133	0.194592	-0.565607
Νότιο Αιγαίο (Notio Aigaio)	EL42	Greece	5 - 10	100	95.8641	99.003	97.1196	93.1499	-4.13589	3.27427	-1.90228	-4.08745
Κρήτη (Kriti)	EL43	Greece	0,5 - 5	100	92.6693	88.6588	88.7521	89.0879	-7.33072	-4.3277	0.105197	0.37831
Aνατολική Μακεδονία, Θράκη (Anatoliki Makedonia, Thraki)	EL51	Greece	10 - 50	100	91.0125	91.6744	94.56	94.3054	-8.98752	0.727341	3.14757	-0.269251
Κεντρική Μακεδονία (Kentriki Makedonia)	EL52	Greece	0,5 - 5	100	86.3626	85.2338	84.4276	88.3667	-13.6374	-1.30702	-0.945946	4.66576
Δυτική Μακεδονία (Dytiki Makedonia)	EL53	Greece	10 - 50	100	89.2288	87.6002	86.0233	86.2301	-10.7712	-1.82521	-1.80012	0.240409
Ήπειρος (Ipeiros)	EL54	Greece	5 - 10	100	92.7848	90.9369	92.6734	87.8447	-7.21515	-1.99159	1.90953	-5.21042
Θεσσαλία (Thessalia)	EL61	Greece	5 - 10	100	92.5297	91.5448	92.5785	90.7841	-7.47026	-1.0645	1.12922	-1.93827
Ιόνια Νησιά (Ionia Nisia)	EL62	Greece	100 - 500	100	90.5663	87.5668	86.3947	87.1389	-9.43374	-3.31189	-1.33857	0.861446
Δυτική Ελλάδα (Dytiki Ellada)	EL63	Greece	0,5 - 5	100	91.5969	87.7852	88.8536	89.8932	-8.40312	-4.16141	1.21711	1.16997
Στερεά Ελλάδα (Sterea Ellada)	EL64	Greece	5 - 10	100	90.4181	87.6859	88.944	93.9637	-9.5819	-3.02178	1.43478	5.64366
Πελοπόννησος (Peloponnisos)	EL65	Greece	10 - 50	100	88.6367	85.0127	89.746	92.5233	-11.3633	-4.08865	5.56773	3.09463
Piemonte	ITC1	Italy	100 - 500	100	102.575	101.357	98.7778	99.6266	2.57476	-1.1875	-2.54432	0.859244
Valle d'Aosta/Vallée d'Aoste	ITC2	Italy	0,5 - 5	100	101.935	104.918	104.053	106.671	1.93534	2.92607	-0.824653	2.51641
Liguria	ITC3	Italy	10 - 50	100	102.374	102.726	98.2301	99.5187	2.37366	0.344054	-4.37644	1.31177
Lombardia	ITC4	Italy	100 - 500	100	102.459	102.776	101.706	102.349	2.45897	0.309039	-1.04065	0.632237
Abruzzo	ITF1	Italy	10 - 50	100	103.711	110.015	110.079	109.919	3.71144	6.07798	0.0584169	-0.145957
Molise	ITF2	Italy	10 - 50	100	102.687	104.73	104.73	105.078	2.68686	1.98926	0	0.332465
Campania	ITF3	Italy	100 - 500	100	103.453	103.906	101.661	103.486	3.45314	0.438046	-2.16098	1.79557
Puglia	ITF4	Italy	10 - 50	100	102.263	101.232	98.9861	99.114	2.26302	-1.00847	-2.21827	0.129131
Basilicata	ITF5	Italy	100 - 500	100	104.428	105.254	104.496	105.484	4.42785	0.791054	-0.719792	0.944839
Calabria	ITF6	Italy	100 - 500	100	102.778	104.502	103.891	104.445	2.77772	1.67793	-0.58479	0.533054
Sicilia	ITG1	Italy	10 - 50	100	101.187	100.47	99.5392	100	1.18699	-0.708437	-0.926612	0.462963
Sardegna	ITG2	Italy	10 - 50	100	101.763	101.643	98.6308	100.586	1.76332	-0.1182	-2.96354	1.98241
Provincia Autonoma di Bolzano/Bozen	ITH1	Italy	100 - 500	100	102.254	101.571	99.8385	102.438	2.25389	-0.667448	-1.70605	2.60322
Provincia Autonoma di Trento	ITH2	Italy	10 - 50	100	104.627	106.504	104.292	102.836	4.62654	1.79432	-2.07634	-1.3965
Veneto	ITH3	Italy	5 - 10	100	100.249	99.5791	98.067	100.452	0.249415	-0.668636	-1.51847	2.43205
Friuli-Venezia Giulia	ITH4	Italy	50 - 100	100	100.128	101.806	99.0558	98.5359	0.127973	1.67561	-2.70112	-0.524908
Emilia-Romagna	ITH5	Italy	50 - 100	100	102.175	104.982	102.376	102.969	2.17483	2.7471	-2.48179	0.578851
Toscana	ITI1	Italy	10 - 50	100	103.417	105.158	103.199	103.966	3.41662	1.6839	-1.86302	0.742847
Umbria	ITI2	Italy	10 - 50	100	101.419	101.719	97.7014	98.8197	1.41879	0.296283	-3.94993	1.14461
Marche	ITI3	Italy	50 - 100	100	100.084	101.843	99.7198	99.8467	0.0841615	1.75784	-2.0852	0.127175
Lazio	ITI4	Italy	10 - 50	100	101.023	103.122	101.073	101.886	1.02333	2.0778	-1.98769	0.805099
Luxembourg	LU00	Luxembourg	10 - 50	100	108.898	111.482	117.628	124.634	8.89827	2.37273	5.51319	5.9556
Vzhodna Slovenija	SI03	Slovenia	10 - 50	100	103.121	103.285	103.1	108.597	3.1212	0.159031	-0.179267	5.33121
Zahodna Slovenija	SI04	Slovenia	10 - 50	100	101.8	102.32	102.146	107.809	1.79957	0.510866	-0.169423	5.54388
Tees Valley and Durham	UKC1	United Kingdom	10 - 50	100	98.2366	100.882	103.403	106.771	-1.76336	2.69251	2.49956	3.25716
Northumberland and Tyne and Wear	UKC2	United Kingdom	10 - 50	100	103.668	107.126	107.474	111.421	3.66756	3.33583	0.324706	3.67333
Cumbria	UKD1	United Kingdom	10 - 50	100	96.2928	101.569	105.955	109.34	-3.70716	5.47969	4.31805	3.19456
Greater Manchester	UKD3	United Kingdom	50 - 100	100	97.6075	102.531	105.75	109.432	-2.39253	5.04406	3.13973	3.48161
Lancashire	UKD4	United Kingdom	10 - 50	100	98.6441	102.444	105.717	108.416	-1.35585	3.85189	3.19556	2.55269
Cheshire	UKD6	United Kingdom	10 - 50	100	98.3321	106.991	107.473	111.24	-1.66786	8.80611	0.450193	3.50513
Merseyside	UKD7	United Kingdom	10 - 50	100	98.652	97.4052	99.8591	103.823	-1.34796	-1.2639	2.51926	3.96981
East Yorkshire and Northern Lincolnshire	UKE1	United Kingdom	10 - 50	100	97.7304	100.647	99.1471	102.794	-2.26961	2.9844	-1.49036	3.67843
North Yorkshire	UKE2	United Kingdom	10 - 50	100	102.248	104.696	107.399	110.646	2.24794	2.39383	2.58241	3.02279
South Yorkshire	UKE3	United Kingdom	10 - 50	100	99.5553	102.573	103.911	108.715	-0.444664	3.03111	1.30424	4.62309
West Yorkshire	UKE4	United Kingdom	50 - 100	100	101.54	104.192	105.651	108.908	1.53986	2.61165	1.40022	3.08282
Derbyshire and Nottinghamshire	UKF1	United Kingdom	10 - 50	100	103.505	106.364	108.876	113.241	3.50519	2.76227	2.36157	4.00864
Leicestershire, Rutland and Northamptonshire	UKF2	United Kingdom	10 - 50	100	99.0354	102.385	105.683	110.778	-0.964638	3.3826	3.22062	4.8214
Lincolnshire	UKF3	United Kingdom	10 - 50	100	102.196	105.758	111.254	114.93	2.19562	3.48604	5.19689	3.30405
Herefordshire, Worcestershire and Warwickshire	UKG1	United Kingdom	10 - 50	100	102.77	108.845	111.381	115.611	2.76955	5.91154	2.32994	3.79777
Shropshire and Staffordshire	UKG2	United Kingdom	10 - 50	100	102.152	104.864	107.597	111.395	2.15231	2.65422	2.60633	3.53019
West Midlands	UKG3	United Kingdom	50 - 100	100	100.969	105.5	107.691	110.726	0.969018	4.48746	2.07647	2.81829
East Anglia	UKH1	United Kingdom	50 - 100	100	101.432	105.711	107.162	112.396	1.43179	4.2184	1.37326	4.88356
Bedfordshire and Hertfordshire	UKH2	United Kingdom	50 - 100	100	99.1277	102.989	106.419	113.126	-0.872253	3.89507	3.3305	6.30302
Essex	UKH3	United Kingdom	10 - 50	100	100.523	102.71	103.319	109.126	0.52267	2.17572	0.592871	5.62118
London	UKI3+4+5+6+7	United Kingdom	100 - 500	100	105.203	109.946	113.07	121.074	5.20278	4.50851	2.84165	7.07851
Berkshire, Buckinghamshire and Oxfordshire	UKJ1	United Kingdom	50 - 100	100	103.201	108.403	110.92	115.73	3.20054	5.04075	2.32217	4.33687
Surrey, East and West Sussex	UKJ2	United Kingdom	50 - 100	100	99.0805	106.515	110.143	114.053	-0.91949	7.50314	3.40605	3.55001
Hampshire and Isle of Wight	UKJ3	United Kingdom	50 - 100	100	100.756	105.483	107.509	111.609	0.755927	4.69143	1.92051	3.81401
Kent	UKJ4	United Kingdom	10 - 50	100	101.412	105.98	107.392	112.061	1.41223	4.504	1.33255	4.34783
Gloucestershire, Wiltshire and Bristol/Bath area	UKK1	United Kingdom	50 - 100	100	98.1144	100.882	103.531	108.444	-1.88556	2.8211	2.62535	4.7451
Dorset and Somerset	UKK2	United Kingdom	10 - 50	100	101.126	104.981	106.563	111.857	1.12625	3.81204	1.50657	4.96803
Cornwall and Isles of Scilly	UKK3	United Kingdom	10 - 50	100	100.996	108.438	108.776	109.685	0.995554	7.36913	0.311971	0.835259
Devon	UKK4	United Kingdom	10 - 50	100	98.4693	102.203	106.354	110.144	-1.53067	3.79159	4.06118	3.56381
West Wales and The Valleys	UKL1	United Kingdom	10 - 50	100	103.217	107.387	109.27	112.591	3.21741	4.03951	1.75319	3.03973
East Wales	UKL2	United Kingdom	10 - 50	100	102.97	106.428	108.512	110.795	2.96999	3.3581	1.9582	2.10401
Eastern Scotland	UKM2	United Kingdom	50 - 100	100	99.7531	103.247	105.653	110.27	-0.246884	3.50255	2.32999	4.37067
South Western Scotland	UKM3	United Kingdom	50 - 100	100	100.378	101.435	105.003	110.798	0.377695	1.05319	3.5177	5.5184
North Eastern Scotland	UKM5	United Kingdom	10 - 50	100	104.296	111.182	115.102	119.894	4.29615	6.6022	3.52572	4.16351
Highlands and Islands	UKM6	United Kingdom	10 - 50	100	102.752	104.156	107.746	112.806	2.7516	1.36647	3.44703	4.69652
Northern Ireland	UKN0	United Kingdom	10 - 50	100	100.321	103.825	104.644	107.533	0.32073	3.49336	0.788608	2.76096
FUR Macedonia (Поранешна југословенска Република Македонија / Poranešna jugoslovenska Republika Makedonija)	MK00	Macedonia	10 - 50	100	98.7696	101.323	106.686	113.66	-1.2304	2.58516	5.29257	6.53705
Oslo og Akershus	NO01	Norge	50 - 100	100	100	107.749	111.331	111.331	0	7.74934	3.32425	0
Hedmark og Oppland	NO02	Norge	10 - 50	100	100	103.531	105.317	105.317	0	3.5313	1.72481	0
Sør-Østlandet	NO03	Norge	10 - 50	100	100	105.421	106.606	106.606	0	5.42095	1.12384	0
Agder og Rogaland	NO04	Norge	10 - 50	100	100	106.675	109.84	109.84	0	6.67498	2.96706	0
Vestlandet	NO05	Norge	10 - 50	100	100	106.083	110.177	110.177	0	6.08347	3.85837	0
Trøndelag	NO06	Norge	10 - 50	100	100	107.497	111.113	111.113	0	7.49687	3.3637	0
Nord-Norge	NO07	Norge	10 - 50	100	100	103.976	108.318	108.318	0	3.97644	4.1751	0
Andorra	n.a.	Andorra	0,5 - 5	100	94.1603	100.707	98.4378	101.109	-5.83975	6.9525	-2.25306	2.71398
Veri	AL01	Albania	5 - 10	100	100.138	100.87	100.673	100.673	0.138477	0.730936	-0.196117	0
Qender	AL02	Albania	5 - 10	100	96.6184	96.4969	98.0156	98.0156	-3.38159	-0.125747	1.57381	0
Jug	AL03	Albania	5 - 10	100	113.639	115.729	117.035	117.035	13.6387	1.83936	1.12884	0
Ísland	IS00	Iceland	5 - 10	100	99.1381	110.751	113.644	117.91	-0.861879	11.7135	2.61276	3.75331
Црна Гора (Crna Gora)	ME00	Montenegro	5 - 10	100	100.338	107.691	109.622	113.544	0.338447	7.32772	1.79294	3.57817
Beogradski region	RS00	Serbia	10 - 50	100	112.396	106.605	117.153	110.178	12.3959	-5.15217	9.89407	-5.95319
Region Vojvodine	n.a.	Serbia	5 - 10	100	112.396	106.605	114.968	112.296	12.3959	-5.15217	7.84504	-2.32405
Region Šumadije i Zapadne Srbije	n.a.	Serbia	5 - 10	100	112.396	106.605	112.999	114.205	12.3959	-5.15217	5.99818	1.06724
Region Južne i Istočne Srbije	n.a.	Serbia	0,5 - 5	100	112.396	106.605	114.567	112.686	12.3959	-5.15217	7.46837	-1.64186
Kosovo and Metohija	n.a.	Kosovo and Metohija	10 - 50	100	101.459	115.097	116.977	120.472	1.45852	13.4423	1.63347	2.98769
Liechtenstein	LI00	Liechtenstein	0,5 - 5	100	145.048	111.467	115.002	114.968	45.0482	-23.1516	3.1714	-0.0301091
Région lémanique	CH01	Switzerland	0,5 - 5	100	97.95	111.397	112.275	117.248	-2.04997	13.7283	0.788013	4.42939
Espace Mittelland	CH02	Switzerland	0,5 - 5	100	98.6979	111.929	113.431	118.764	-1.30208	13.4053	1.34185	4.70223
Nordwestschweiz	CH03	Switzerland	0,5 - 5	100	98.5397	111.109	111.517	116.033	-1.46029	12.7557	0.367396	4.04972
Zürich	CH04	Switzerland	0,5 - 5	100	98.636	112.94	113.921	118.538	-1.36403	14.5022	0.868111	4.05308
Ostschweiz	CH05	Switzerland	0,5 - 5	100	98.6739	112.271	113.444	118.373	-1.32608	13.7793	1.0456	4.34431
Zentralschweiz	CH06	Switzerland	0,5 - 5	100	97.5388	110.622	114.288	117.875	-2.46117	13.4133	3.31437	3.1383
Ticino	CH07	Switzerland	Less - 0,5	100	98.3603	112.126	115.054	121.163	-1.6397	13.9953	2.61119	5.30974
İstanbul	TR10	Türkiye	100 - 500	100	105.73	119.144	122.032	127.93	5.73045	12.6869	2.42323	4.83315
Tekirdağ, Edirne, Kırklareli	TR21	Türkiye	10 - 50	100	105.73	119.144	122.032	127.93	5.73045	12.6869	2.42323	4.83315
Balıkesir, Çanakkale	TR22	Türkiye	10 - 50	100	105.73	119.144	122.032	127.93	5.73045	12.6869	2.42323	4.83315
İzmir	TR31	Türkiye	50 - 100	100	105.73	119.144	122.032	127.93	5.73045	12.6869	2.42323	4.83315
Aydın, Denizli, Muğla	TR32	Türkiye	10 - 50	100	105.73	119.144	122.032	127.93	5.73045	12.6869	2.42323	4.83315
Manisa, Afyonkarahisar, Kütahya, Uşak	TR33	Türkiye	10 - 50	100	105.73	119.144	122.032	127.93	5.73045	12.6869	2.42323	4.83315
Bursa, Eskişehir, Bilecik	TR41	Türkiye	50 - 100	100	105.73	119.144	122.032	127.93	5.73045	12.6869	2.42323	4.83315
Kocaeli, Sakarya, Düzce, Bolu, Yalova	TR42	Türkiye	50 - 100	100	105.73	119.144	122.032	127.93	5.73045	12.6869	2.42323	4.83315
Ankara	TR51	Türkiye	50 - 100	100	105.73	119.144	122.032	127.93	5.73045	12.6869	2.42323	4.83315
Konya, Karaman	TR52	Türkiye	10 - 50	100	105.73	119.144	122.032	127.93	5.73045	12.6869	2.42323	4.83315
Antalya, Isparta, Burdur	TR61	Türkiye	10 - 50	100	105.73	119.144	122.032	127.93	5.73045	12.6869	2.42323	4.83315
Adana, Mersin	TR62	Türkiye	10 - 50	100	105.73	119.144	122.032	127.93	5.73045	12.6869	2.42323	4.83315
Hatay, Kahramanmaraş, Osmaniye	TR63	Türkiye	10 - 50	100	105.73	119.144	122.032	127.93	5.73045	12.6869	2.42323	4.83315
Kırıkkale, Aksaray, Niğde, Nevşehir, Kırşehir	TR71	Türkiye	10 - 50	100	105.73	119.144	122.032	127.93	5.73045	12.6869	2.42323	4.83315
Kayseri, Sivas, Yozgat	TR72	Türkiye	10 - 50	100	105.73	119.144	122.032	127.93	5.73045	12.6869	2.42323	4.83315
Zonguldak, Karabük, Bartın	TR81	Türkiye	10 - 50	100	105.73	119.144	122.032	127.93	5.73045	12.6869	2.42323	4.83315
Kastamonu, Çankırı, Sinop	TR82	Türkiye	5 - 10	100	105.73	119.144	122.032	127.93	5.73045	12.6869	2.42323	4.83315
Samsun, Tokat, Çorum, Amasya	TR83	Türkiye	10 - 50	100	105.73	119.144	122.032	127.93	5.73045	12.6869	2.42323	4.83315
Trabzon, Ordu, Giresun, Rize, Artvin, Gümüşhane	TR90	Türkiye	10 - 50	100	105.73	119.144	122.032	127.93	5.73045	12.6869	2.42323	4.83315
Erzurum, Erzincan, Bayburt	TRA1	Türkiye	5 - 10	100	105.73	119.144	122.032	127.93	5.73045	12.6869	2.42323	4.83315
Ağrı, Kars, Iğdır, Ardahan	TRA2	Türkiye	5 - 10	100	105.73	119.144	122.032	127.93	5.73045	12.6869	2.42323	4.83315
Malatya, Elazığ, Bingöl, Tunceli	TRB1	Türkiye	10 - 50	100	105.73	119.144	122.032	127.93	5.73045	12.6869	2.42323	4.83315
Van, Muş, Bitlis, Hakkari	TRB2	Türkiye	10 - 50	100	105.73	119.144	122.032	127.93	5.73045	12.6869	2.42323	4.83315
Gaziantep, Adıyaman, Kilis	TRC1	Türkiye	10 - 50	100	105.73	119.144	122.032	127.93	5.73045	12.6869	2.42323	4.83315
Şanlıurfa, Diyarbakır	TRC2	Türkiye	10 - 50	100	105.73	119.144	122.032	127.93	5.73045	12.6869	2.42323	4.83315
Mardin, Batman, Şırnak, Siirt	TRC3	Türkiye	10 - 50	100	105.73	119.144	122.032	127.93	5.73045	12.6869	2.42323	4.83315
Brest (Брестская область)	n.a.	Belarus	10 - 50	100	102.592	115.16	114.363	118.381	2.5921	12.2501	-0.691534	3.51314
Vitebsk (Витебская область)	n.a.	Belarus	10 - 50	100	102.592	115.16	114.363	118.381	2.5921	12.2501	-0.691534	3.51314
Gomel (Гомельская область)	n.a.	Belarus	10 - 50	100	102.592	115.16	114.363	118.381	2.5921	12.2501	-0.691534	3.51314
Grodno (Гродненская область)	n.a.	Belarus	5 - 10	100	102.592	115.16	114.363	118.381	2.5921	12.2501	-0.691534	3.51314
Minsk (Минская область)	n.a.	Belarus	10 - 50	100	102.592	115.16	114.363	118.381	2.5921	12.2501	-0.691534	3.51314
Mogilev (Могилевская область)	n.a.	Belarus	5 - 10	100	102.592	115.16	114.363	118.381	2.5921	12.2501	-0.691534	3.51314
Minsk (Минск область)	n.a.	Belarus	10 - 50	100	102.592	115.16	114.363	118.381	2.5921	12.2501	-0.691534	3.51314
Vinnytsya (Винницкая область)	n.a.	Ukraine	5 - 10	100	105.142	117.774	121.548	134.801	5.14228	12.0138	3.20441	10.9038
Volyn (Волынская область)	n.a.	Ukraine	0,5 - 5	100	104.183	116.636	113.227	121.21	4.18311	11.9525	-2.92227	7.05026
Dnipropetrovsk (Днепропетровская область)	n.a.	Ukraine	10 - 50	100	102.762	107.185	104.306	109.882	2.76188	4.30458	-2.68599	5.34509
Donetsk (Донецкая область)	n.a.	Ukraine	10 - 50	100	106.402	111.381	101.298	67.2397	6.40175	4.67948	-9.0522	-33.6221
Zhytomyr (Житомирская область)	n.a.	Ukraine	0,5 - 5	100	99.7169	111.532	108.529	114.986	-0.283102	11.8484	-2.69261	5.94985
Zakarpattya (Закарпатская область)	n.a.	Ukraine	0,5 - 5	100	100.582	117.696	110.817	113.963	0.581761	17.0149	-5.84439	2.83866
Zaporizhzhya (Запорожская область)	n.a.	Ukraine	10 - 50	100	98.7733	107.929	100.758	111.581	-1.22672	9.26919	-6.64438	10.7416
Ivano-Frankivsk (Ивано-Франковская область)	n.a.	Ukraine	5 - 10	100	111.521	132.842	128.627	133.084	11.521	19.1181	-3.17246	3.4645
Kyiv (Киевская область)	n.a.	Ukraine	10 - 50	100	112.159	130.368	121.482	127.935	12.159	16.2352	-6.81634	5.31216
Kirovohrad (Кировоградская область)	n.a.	Ukraine	0,5 - 5	100	108.461	117.815	127.335	131.994	8.46141	8.62434	8.07972	3.65922
Luhansk (Луганская область)	n.a.	Ukraine	10 - 50	100	107.058	108.557	95.8668	49.8287	7.0576	1.40097	-11.6903	-48.023
Lviv (Львовская область)	n.a.	Ukraine	10 - 50	100	106.612	125.137	120.446	126.545	6.61159	17.3769	-3.74915	5.06421
Mykolayiv (Николаевская область)	n.a.	Ukraine	5 - 10	100	97.911	102.136	105.489	106.401	-2.08899	4.31553	3.28258	0.864268
Odesa (Одесская область)	n.a.	Ukraine	10 - 50	100	97.2894	101.09	102.577	100.535	-2.71062	3.90694	1.47078	-1.99114
Poltava (Полтавская область)	n.a.	Ukraine	10 - 50	100	100.553	107.467	104.575	113.968	0.553287	6.87591	-2.69101	8.98146
Rivne (Ровненская область)	n.a.	Ukraine	0,5 - 5	100	103.587	115.446	109.762	130.734	3.58717	11.4485	-4.92373	19.1067
Sumy (Сумская область)	n.a.	Ukraine	0,5 - 5	100	106.499	114.411	115.662	119.852	6.49851	7.43013	1.09276	3.62305
Ternopil (Тернопольская область)	n.a.	Ukraine	0,5 - 5	100	109.13	118.705	112.586	123.122	9.13012	8.77419	-5.15551	9.35874
Kharkiv (Харьковская область)	n.a.	Ukraine	10 - 50	100	100.341	105.939	103.518	106.94	0.340555	5.57931	-2.2854	3.30626
Kherson (Херсонская область)	n.a.	Ukraine	0,5 - 5	100	100.478	104.059	105.134	107.395	0.478129	3.56394	1.03296	2.15087
Khmelnytskiy (Хмельницкая область)	n.a.	Ukraine	5 - 10	100	107.592	121.972	115.692	128.472	7.59185	13.3655	-5.14841	11.0464
Cherkasy (Черкасская область)	n.a.	Ukraine	5 - 10	100	102.994	117.661	117.262	124.386	2.99362	14.2409	-0.338752	6.07487
Chernivtsi (Черниговская область)	n.a.	Ukraine	0,5 - 5	100	103.129	111.969	110.178	109.97	3.12943	8.57148	-1.59951	-0.189372
Chernihiv (Черновицкая область)	n.a.	Ukraine	0,5 - 5	100	106.065	118.383	112.897	119.665	6.06543	11.6135	-4.63458	5.9949
City of Kyiv (Киев)	n.a.	Ukraine	50 - 100	100	96.9949	117.943	125.924	131.373	-3.00512	21.5971	6.76687	4.32712
Autonomous Republic of Crimea (Крым)	n.a.	Russia	5 - 10	100	100.463	115.544	113.348	84.9197	0.463001	15.0112	-1.90009	-25.0808
Sevastopol agglomeration (Севастополь)	n.a.	Russia	0,5 - 5	100	102.466	106.883	112.613	45.3779	2.46597	4.3111	5.3605	-59.7046
Belgorod (Белгородская область)	n.a.	Russia	10 - 50	100	107.048	119.416	114.435	117.258	7.04824	11.5536	-4.17081	2.46623
Bryansk (Брянская область)	n.a.	Russia	10 - 50	100	99.4992	123.012	119.611	124.658	-0.500847	23.6311	-2.76432	4.2192
Vladimir (Владимирская область)	n.a.	Russia	10 - 50	100	97.594	110.971	109.304	110.017	-2.40595	13.7065	-1.50241	0.652879
Voronezh (Воронежская область)	n.a.	Russia	10 - 50	100	115.083	141.904	141.412	154.296	15.083	23.3061	-0.347174	9.11141
Ivanovo (Ивановская область)	n.a.	Russia	5 - 10	100	98.5065	108.019	115.364	103.665	-1.49354	9.65706	6.7993	-10.1409
Kaluga (Калужская область)	n.a.	Russia	10 - 50	100	104.518	131.893	124.396	129.932	4.51753	26.1925	-5.68402	4.44972
Kostroma (Костромская область)	n.a.	Russia	5 - 10	100	99.801	116.27	113.496	112.442	-0.199048	16.5022	-2.38609	-0.928636
Kursk (Курская область)	n.a.	Russia	10 - 50	100	99.236	111.774	112.343	115.834	-0.763997	12.6349	0.508369	3.10748
Lipetsk (Липецкая область)	n.a.	Russia	10 - 50	100	97.2392	102.906	101.758	120.065	-2.76081	5.82775	-1.11518	17.9904
Moscow (Московская область)	n.a.	Russia	100 - 500	100	99.7279	112.144	111.286	111.323	-0.272113	12.4498	-0.76507	0.0334138
Orlov (Орловская область)	n.a.	Russia	5 - 10	100	103.74	119.972	124.325	127.641	3.74016	15.6468	3.62837	2.66714
Ryazan (Рязанская область)	n.a.	Russia	10 - 50	100	100.385	123.595	124.913	125.181	0.385246	23.1204	1.06664	0.214261
Smolensk (Смоленская область)	n.a.	Russia	10 - 50	100	98.1565	113.776	116.997	114.443	-1.84355	15.9133	2.8307	-2.18265
Tambov (Тамбовская область)	n.a.	Russia	10 - 50	100	101.116	123.216	131.578	144.549	1.11561	21.8569	6.78596	9.85813
Tver (Тверская область)	n.a.	Russia	10 - 50	100	97.8004	106.737	109.259	105.846	-2.19958	9.13789	2.36258	-3.12414
Tula (Тульская область)	n.a.	Russia	10 - 50	100	98.9011	114.216	117.339	129.638	-1.09892	15.4853	2.73442	10.4812
Yaroslavl (Ярославская область)	n.a.	Russia	10 - 50	100	100.553	119.092	121.31	122.144	0.553271	18.4371	1.86182	0.687872
City of Moscow (г. Москва)	n.a.	Russia	Above - 500	100	99.7401	111.055	113.011	115.326	-0.259864	11.3446	1.76116	2.04832
Republic of Karelia (Республика Карелия)	n.a.	Russia	5 - 10	100	107.97	116.386	118.758	116.172	7.97028	7.79481	2.03766	-2.17766
Republic of Komi (Республика Коми)	n.a.	Russia	10 - 50	100	103.455	118.057	109.205	102.484	3.45539	14.1137	-7.49797	-6.15482
Nenets Autonomous Okrug (Ненецкий автономный округ)	n.a.	Russia	5 - 10	100	95.1937	93.8593	95.0724	94.9347	-4.8063	-1.40174	1.29244	-0.144827
Arkhangelsk Region without Autonomous Okrug (Архангельская область без автономного округа)	n.a.	Russia	10 - 50	100	83.9711	100.496	95.7011	98.2162	-16.0289	19.6787	-4.77079	2.62801
Vologda (Вологодская область)	n.a.	Russia	10 - 50	100	103.373	118.059	105.697	111.614	3.37271	14.2069	-10.4705	5.598
Kaliningrad (Калининградская область)	n.a.	Russia	10 - 50	100	103.385	118.214	112.915	117.98	3.38463	14.344	-4.48292	4.48583
Leningrad (Ленинградская область)	n.a.	Russia	10 - 50	100	99.626	119.531	110.904	109.817	-0.373952	19.9793	-7.21748	-0.980103
Murmansk (Мурманская область)	n.a.	Russia	10 - 50	100	94.8966	106.033	105.218	103.468	-5.10335	11.7354	-0.768854	-1.66298
Novgorod (Новгородская область)	n.a.	Russia	5 - 10	100	101.115	116.769	112.444	121.893	1.1149	15.482	-3.70426	8.40352
Pskov (Псковская область)	n.a.	Russia	5 - 10	100	96.9262	107.717	105.523	105.07	-3.07383	11.1328	-2.037	-0.428821
City of St. Petersburg (г. Санкт-Петербург)	n.a.	Russia	100 - 500	100	103.361	117.012	117.449	117.685	3.36089	13.2071	0.373866	0.20036
Republic of Adygea (Республика Адыгея)	n.a.	Russia	0,5 - 5	100	101.068	120.658	120.294	124.517	1.06766	19.3834	-0.301525	3.51075
Republic of Kalmykia (Республика Калмыкия)	n.a.	Russia	0,5 - 5	100	100.882	128.273	135.144	142.288	0.881601	27.1525	5.35591	5.28665
Krasnodar (Краснодарский край)	n.a.	Russia	50 - 100	100	101.638	123.768	129.563	131.426	1.63771	21.7741	4.68198	1.43797
Astrakhan (Астраханская область)	n.a.	Russia	10 - 50	100	100.041	126.183	151.463	150.399	0.0409468	26.1314	20.034	-0.701885
Volgograd (Волгоградская область)	n.a.	Russia	10 - 50	100	98.4921	114.973	112.275	124.403	-1.50793	16.7337	-2.34667	10.8014
Rostov (Ростовская область)	n.a.	Russia	10 - 50	100	97.5024	111.512	111.453	114.351	-2.49762	14.3688	-0.0532781	2.59991
Republic of Dagestan (Республика Дагестан)	n.a.	Russia	10 - 50	100	101.101	119.101	132.25	147.979	1.10136	17.8037	11.0398	11.8939
Republic of Ingushetia (Республика Ингушетия)	n.a.	Russia	0,5 - 5	100	113.17	163.711	183.985	197.411	13.1698	44.6593	12.3843	7.2971
Kabardino-Balkaria Republic (Кабардино-Балкарская Республика)	n.a.	Russia	5 - 10	100	98.6857	120.716	115.333	115.573	-1.31432	22.3235	-4.45883	0.207695
Karachay-Cherkess Republic (Карачаево-Черкесская Республика)	n.a.	Russia	0,5 - 5	100	94.7449	117.29	121.33	119.546	-5.25515	23.7954	3.44424	-1.47038
Republic of North Ossetia-Alania (Республика Северная Осетия - Алания)	n.a.	Russia	5 - 10	100	95.731	112.812	126.18	126.974	-4.26904	17.8427	11.8496	0.629534
Chechen Republic (Чеченская Республика)	n.a.	Russia	5 - 10	100	102.89	126.175	138.715	150.728	2.89048	22.6303	9.93883	8.66004
Stavropol (Ставропольский край)	n.a.	Russia	10 - 50	100	100.725	113.819	116.473	123.382	0.725423	12.9991	2.33234	5.93114
Republic of Bashkortostan (Республика Башкортостан)	n.a.	Russia	50 - 100	100	104.081	132.02	122.751	124.05	4.08125	26.843	-7.02092	1.05844
Mari El Republic (Республика Марий Эл)	n.a.	Russia	5 - 10	100	99.2098	124.071	122.498	131.962	-0.790191	25.0595	-1.26837	7.72649
Republic of Mordovia (Республика Мордовия)	n.a.	Russia	5 - 10	100	95.6181	111.186	113.094	122.35	-4.38189	16.2811	1.71623	8.18417
Republic of Tatarstan (Республика Татарстан)	n.a.	Russia	50 - 100	100	109.484	125.108	124.097	125.844	9.48419	14.2703	-0.808145	1.40765
Udmurt republic (Удмуртская Республика)	n.a.	Russia	10 - 50	100	102.75	118.392	118.208	121.387	2.75022	15.2229	-0.155555	2.68963
Chuvash Republic (Чувашская Республика)	n.a.	Russia	10 - 50	100	100.521	120.445	113.362	112.42	0.520533	19.8209	-5.87999	-0.831401
Perm (Пермский край)	n.a.	Russia	10 - 50	100	113.212	120.402	113.179	117.138	13.2119	6.35101	-5.99937	3.49838
Kirov (Кировская область)	n.a.	Russia	10 - 50	100	95.1367	105.495	104.195	109.539	-4.86329	10.888	-1.23229	5.12902
Nizhny Novgorod (Нижегородская область)	n.a.	Russia	10 - 50	100	99.1455	112.502	113.544	117.644	-0.854493	13.4717	0.926072	3.61093
Orenburg (Оренбургская область)	n.a.	Russia	10 - 50	100	101.415	119.64	125.385	120.376	1.41537	17.9706	4.80162	-3.99472
Penza (Пензенская область)	n.a.	Russia	10 - 50	100	104.083	121.542	125.845	130.39	4.08251	16.7746	3.5408	3.61112
Samara (Самарская область)	n.a.	Russia	50 - 100	100	100.689	117.512	120.758	124.882	0.689064	16.7075	2.76272	3.41494
Saratov (Саратовская область)	n.a.	Russia	10 - 50	100	96.2171	110.873	112.065	112.723	-3.78294	15.2324	1.07509	0.58658
Ulyanovsk (Ульяновская область)	n.a.	Russia	10 - 50	100	105.378	117.694	119.247	118.067	5.37779	11.6876	1.31914	-0.989015
Moldova	n.a.	Moldova	10 - 50	100	128.271	140.472	151.111	161.081	28.2711	9.51159	7.5742	6.59722
Pridnestrovian Moldavian Republic (Pridnestrovskaia Moldavskaia Respublika / Приднестровская Молдавская Республика)	n.a.	Pridnestrovie	0,5 - 5	100	96.388	108.879	105.598	112.229	-3.61203	12.9588	-3.01364	6.27957
Vatican	n.a.	Vatican	Less - 0,5	100	0	0	0	0	0	0	0	0
Monaco	n.a.	Monaco	0,5 - 5	100	108.127	117.149	113.33	113.296	8.12733	8.34371	-3.2603	-0.0301091
San marino	n.a.	San marino	0,5 - 5	100	88.0023	89.7984	85.6291	86.2683	-11.9977	2.04102	-4.643	0.746457
Federation of Bosnia and Herzegovina (Федерация Боснии и Герцеговины)	n.a.	Bosnia and Herzegovina	5 - 10	100	102.793	103.465	105.633	108.184	2.79272	0.654339	2.09472	2.41572
Republika Srpska (Республика Сербская)	n.a.	Bosnia and Herzegovina	0,5 - 5	100	104.342	103.323	105.391	106.309	4.34207	-0.976357	2.00102	0.871076
District of Brčko (Округ Брчко)	n.a.	Bosnia and Herzegovina	Less - 0,5	100	105.673	104.835	106.998	113.456	5.67301	-0.793127	2.0633	6.0356
