# Supplementary material for: Geospatial dataset for analyzing socio-economic regional divergence of European regions
Source: Data Brief. 2018 Jul 19;19:2374–83. doi: 10.1016/j.dib.2018.07.027 (PMC6141487; doi:10.1016/j.dib.2018.07.027)
Supplement: Supplementary file 10 — Supplementary material [file mmc10.xlsx]

## Sheet: Лист1
Resources concentration and development patterns
Indicator	Year	All regions	Group I. Focus on the coastal geo-economic position						Group II. Focus on the border geo-economic position
			coastal	coastal border	coastal other	inland	coastal hinterland	inland other	border	midland
Average annual average population by region type, thousand people	2010	1863.82	1873.22	1918.59	1838.97	1857.11	2170.31	1692.59	1756.2	1984.14
	2011	1865.4	1880.05	1919.1	1850.56	1854.94	2171	1688.91	1753.25	1990.78
	2012	1868.86	1886.1	1919.79	1860.65	1856.55	2173.02	1690.31	1753.12	1998.25
	2013	1875	1894.13	1922.2	1872.94	1861.34	2181.89	1692.95	1756.46	2007.52
	2014	1881.6	1902.75	1924.49	1886.33	1866.51	2190.76	1696.18	1759.78	2017.8
Average GRP (PPP) by region type, billion Euro	2010	38.5763	40.6095	35.7948	44.245	37.1252	47.6823	31.5793	31.7172	46.2444
	2011	39.7093	41.4883	36.5804	45.1942	38.4397	49.2369	32.7677	32.812	47.4202
	2012	41.3519	43.0617	37.9481	46.9231	40.1315	50.6992	34.5801	33.8355	49.7547
	2013	41.731	43.4368	38.202	47.3897	40.5135	51.1922	34.9038	34.0729	50.2923
	2014	42.9562	44.5688	38.8378	48.8963	41.8053	52.6374	36.1149	34.9607	51.8947
Average area by region type, thousand sq.km	2014	25.7524	27.7918	36.4522	21.2524	24.297	30.1016	21.2477	25.4668	26.0718
Average concentration of the average annual population by region type, people per 1000 sq.km	2010	72374.6	67402	52633	86530.1	76434	72099.3	79660	68960.3	76103.1
	2011	72435.8	67647.4	52647	87075.3	76344.7	72122.5	79487	68844.5	76357.4
	2012	72570.1	67865.2	52666.1	87550.3	76410.9	72189.4	79552.6	68839.4	76644
	2013	72808.6	68154.2	52732.1	88128.3	76608.1	72484.2	79677.2	68970.7	76999.5
	2014	73065.1	68464.4	52795.1	88758.6	76820.9	72778.7	79829.2	69100.9	77394
Average concentration of GRP (PPP) by region type, million Euro per 1000 sq.km	2010	1497.96	1461.2	981.966	2081.89	1527.98	1584.04	1486.25	1245.43	1773.73
	2011	1541.96	1492.82	1003.52	2126.55	1582.08	1635.69	1542.18	1288.42	1818.83
	2012	1605.74	1549.44	1041.04	2207.9	1651.71	1684.27	1627.48	1328.61	1908.37
	2013	1620.47	1562.94	1048	2229.85	1667.43	1700.65	1642.71	1337.94	1928.99
	2014	1668.04	1603.67	1065.45	2300.74	1720.6	1748.66	1699.71	1372.8	1990.45
Number of regions	-	413	172	74	98	241	83	158	218	195
