# Supplementary material for: Geospatial dataset for analyzing socio-economic regional divergence of European regions
Source: Data Brief. 2018 Jul 19;19:2374–83. doi: 10.1016/j.dib.2018.07.027 (PMC6141487; doi:10.1016/j.dib.2018.07.027)
Supplement: Supplementary file 11 — Supplementary material [file mmc11.xlsx]

## Sheet: Лист1
Region type: coastal border
Region name	NUTS 2	Country	Area, sq. km
Pohjois- ja Itä-Suomi	FI1D	Finland	227148
Republic of Karelia (Республика Карелия)	n.a.	Russia	180500
Övre Norrland	SE33	Sweden	164077
Murmansk (Мурманская область)	n.a.	Russia	144900
Nord-Norge	NO07	Norge	112975
Rostov (Ростовская область)	n.a.	Russia	101000
Andalucía	ES61	Spain	87597
Leningrad (Ленинградская область)	n.a.	Russia	83900
Mellersta Norrland	SE32	Sweden	76709
Krasnodar (Краснодарский край)	n.a.	Russia	75500
Norra Mellansverige	SE31	Sweden	69148
Lietuva	LT00	Lithuania	65300
Latvija	LV00	Latvia	64573
Republic of Dagestan (Республика Дагестан)	n.a.	Russia	50300
Astrakhan (Астраханская область)	n.a.	Russia	49000
Eesti	EE00	Estonia	45227
Aquitaine	FR61	France	41308.4
Trøndelag	NO06	Norge	41254
Sør-Østlandet	NO03	Norge	36613
Sud-Est	RO22	Romania	35761.7
Etelä-Suomi	FI1C	Finland	35376
Trabzon, Ordu, Giresun, Rize, Artvin, Gümüşhane	TR90	Türkiye	35174
Odesa (Одесская область)	n.a.	Ukraine	33314
Border, Midland and Western	IE01	Ireland	33252
Cataluña	ES51	Spain	32091
Alentejo	PT18	Portugal	31605
Provence-Alpes-Côte d'Azur	FR82	France	31399.6
Västsverige	SE23	Sweden	30934
Galicia	ES11	Spain	29575
Kherson (Херсонская область)	n.a.	Ukraine	28461
Centro (PT)	PT16	Portugal	28199
Languedoc-Roussillon	FR81	France	27375.8
Donetsk (Донецкая область)	n.a.	Ukraine	26517
Federation of Bosnia and Herzegovina (Федерация Боснии и Герцеговины)	n.a.	Bosnia and Herzegovina	26110.5
Autonomous Republic of Crimea (Крым)	n.a.	Russia	26100
Jadranska Hrvatska	HR03	Croatia	24705
Warmińsko-mazurskie	PL62	Poland	24173
Hatay, Kahramanmaraş, Osmaniye	TR63	Türkiye	23484
Mecklenburg-Vorpommern	DE80	Germany	23213
Zachodniopomorskie	PL42	Poland	22892
Norte	PT11	Portugal	21286
Югоизточен (Yugoiztochen)	BG34	Bulgaria	19799
Picardie	FR22	France	19399.5
Κεντρική Μακεδονία (Kentriki Makedonia)	EL52	Greece	19166
Tekirdağ, Edirne, Kırklareli	TR21	Türkiye	18740
Veneto	ITH3	Italy	18407
Pomorskie	PL63	Poland	18310
Schleswig-Holstein	DEF0	Germany	15800
Kaliningrad (Калининградская область)	n.a.	Russia	15100
Weser-Ems	DE94	Germany	14971
Североизточен (Severoiztochen)	BG33	Bulgaria	14487
Sydsverige	SE22	Sweden	14341
Aνατολική Μακεδονία, Θράκη (Anatoliki Makedonia, Thraki)	EL51	Greece	14179
Northern Ireland	UKN0	United Kingdom	14129.7
Црна Гора (Crna Gora)	ME00	Montenegro	13812
Jug	AL03	Albania	12994.1
Nord - Pas-de-Calais	FR30	France	12414.1
Syddanmark	DK03	Denmark	12256
Veri	AL01	Albania	10895.5
Ήπειρος (Ipeiros)	EL54	Greece	9164
Friuli-Venezia Giulia	ITH4	Italy	7862
Zahodna Slovenija	SI04	Slovenia	7839.9
País Vasco	ES21	Spain	7275
Liguria	ITC3	Italy	5416
Oslo og Akershus	NO01	Norge	5372
Algarve	PT15	Portugal	4997
Qender	AL02	Albania	4858.41
West-Vlaanderen	BE25	Belgium	3144
Oost-Vlaanderen	BE23	Belgium	2982
Groningen	NL11	Netherlands	2960
Zeeland	NL34	Netherlands	2933
Antwerpen	BE21	Belgium	2867
Hovedstaden	DK01	Denmark	2558
Monaco	n.a.	Monaco	2.02
